# Supplementary material for: Etiology Exploration of Non-alcoholic Fatty Liver Disease From Traditional Chinese Medicine Constitution Perspective: A Cross-Sectional Study
Source: Front Public Health. 2021 May 12;9:635818. doi: 10.3389/fpubh.2021.635818 (PMC8149586; doi:10.3389/fpubh.2021.635818)
Supplement: Supplementary file 1 [file Table_1.XLSX]

## Sheet: Raw Data
X1	X2	X3	X4	X5	X6	X7	X8	X9	X10	X11	X12	X13	X14	X15	X16	X17	X18	X19
0	43	168	69	24.4473	1	1	1	0	1	0	0	0	0	NA	1	0	0	0
1	52	147	52	24.064	1	1	1	0	0	0	1	0	0	NA	1	0	0	0
0	53	166	79	28.6689	1	0	1	0	0	1	0	0	0	0	1	0	0	1
1	63	156	77	31.6404	1	0	0	1	1	0	0	1	0	0	1	0	0	1
1	62	151	54	23.6832	0	0	0	0	0	0	0	0	0	0	0	0	0	0
0	70	172	70	23.6614	0	0	0	0	0	0	0	0	0	1	0	0	0	1
1	59	150	54	24	1	1	1	0	0	0	0	0	0	0	0	0	0	0
0	48	168	56	19.8413	1	1	1	0	0	1	0	0	0	1	0	0	0	0
1	NA	NA	NA	NA	0	0	0	0	0	0	0	0	0	0	0	0	0	0
1	NA	NA	NA	NA	1	1	0	0	0	0	1	0	0	0	0	0	0	0
1	50	155	67	27.8876	1	0	0	0	0	1	0	0	0	0	0	0	0	0
1	71	142	50	24.7967	1	0	0	1	0	0	0	0	0	0	1	0	0	1
0	64	170	59	20.4152	1	0	0	0	1	0	0	0	0	0	0	0	1	0
0	48	166	76	27.5802	1	0	1	0	0	1	0	1	0	0	0	0	1	0
0	31	155	69	28.7201	1	0	0	1	0	1	0	0	1	0	1	0	0	1
0	55	167	72	25.8166	1	0	1	1	0	1	0	0	0	0	0	0	0	1
1	42	152	49	21.2084	1	0	0	0	0	0	1	1	0	1	1	0	0	0
1	43	157	63	25.5588	1	1	0	0	0	0	0	1	0	0	1	0	0	0
1	NA	NA	NA	NA	1	0	1	1	1	0	0	0	0	0	0	0	0	0
0	48	170	71	24.5675	1	0	0	0	0	0	1	0	0	0	0	0	0	1
0	50	164	63	23.4236	0	0	0	0	0	0	0	0	0	1	1	0	1	0
0	NA	NA	NA	NA	0	0	0	0	0	0	0	0	0	0	0	0	0	0
0	44	175	71	23.1837	0	0	0	0	0	0	0	0	0	1	0	0	0	0
0	48	156	59	24.2439	1	0	0	1	1	0	0	0	0	0	1	0	0	0
0	47	164	66	24.539	1	0	0	0	0	0	0	0	0	0	1	0	0	1
1	40	148	48	21.9138	1	0	1	0	0	1	0	0	0	0	0	0	0	0
1	NA	NA	NA	NA	1	0	1	0	0	0	0	0	0	0	0	0	0	0
1	67	163	61.6	23.1849	0	0	0	0	0	0	0	0	0	0	1	0	0	0
0	42	178	81.2	25.6281	0	0	0	0	0	0	0	0	0	0	1	0	0	1
0	47	156.5	59.5	24.2934	0	0	0	0	0	0	0	0	0	0	1	1	0	0
1	49	154	60	25.2994	0	0	0	0	0	0	0	0	0	0	1	0	1	0
0	41	167	68	24.3824	0	0	0	0	0	0	0	0	0	0	0	0	0	1
0	49	NA	NA	NA	0	0	0	0	0	0	0	0	0	0	0	0	0	0
0	43	170	76	26.2976	0	0	0	0	0	0	0	0	0	0	1	0	0	1
0	56	155	62	25.8065	0	0	0	0	0	0	0	0	0	0	1	0	1	0
0	67	161	63	24.3046	0	0	0	0	0	0	0	0	0	0	0	0	1	0
1	44	157	52	21.0962	0	0	0	0	0	0	0	0	0	0	1	0	0	0
1	65	147	56	25.9151	0	0	0	0	0	0	0	0	0	0	0	0	1	0
1	45	161	50	19.2894	0	0	0	0	0	0	0	0	0	0	0	0	0	0
0	45	183	75	22.3954	0	0	0	0	0	0	0	0	0	1	0	0	0	0
0	64	163	65	24.4646	1	0	0	0	0	0	1	0	1	0	0	0	1	0
1	44	157	47	19.0677	0	0	0	0	0	0	0	0	0	0	1	0	0	0
0	43	166	77	27.9431	0	0	0	0	0	0	0	0	0	1	1	0	0	1
1	51	155	59	24.5578	1	1	1	0	0	0	0	0	0	0	1	0	0	0
1	50	167	58	20.7967	0	0	0	0	0	0	0	0	0	0	1	0	1	0
0	53	164	80	29.7442	0	0	0	0	0	0	0	0	0	0	0	0	0	0
1	52	151	56	24.5603	1	1	1	0	0	0	0	0	0	0	0	0	1	0
0	39	172	78	26.3656	0	0	0	0	0	0	0	0	0	0	1	0	1	1
1	62	143	57	27.8742	1	1	0	0	0	0	1	0	0	0	0	0	1	0
1	NA	NA	NA	NA	1	0	0	0	0	0	0	1	0	0	0	0	0	0
0	NA	NA	NA	NA	1	0	0	0	0	0	0	0	0	0	0	0	0	0
1	NA	NA	NA	NA	1	0	0	0	0	0	0	0	0	0	0	0	0	0
0	48	171	97.7	33.412	1	1	0	0	0	0	0	0	0	0	1	1	1	1
1	54	NA	NA	NA	1	0	0	1	1	0	0	1	0	NA	0	0	0	0
0	38	169	77	26.9598	0	0	0	0	0	0	0	0	0	NA	0	0	0	0
1	64	148	56	25.5661	1	1	1	1	0	0	0	0	0	NA	1	0	0	0
1	57	149	60	27.0258	0	0	0	0	0	0	0	0	0	NA	1	0	0	1
1	38	156	63	25.8876	1	1	0	0	1	0	0	1	0	0	0	0	0	0
1	31	155	48	19.9792	1	1	1	0	0	0	1	0	0	NA	0	0	0	0
1	46	154	62	26.1427	0	0	0	0	0	0	0	0	0	0	0	0	0	0
0	63	168	63	22.3214	0	0	0	0	0	0	0	0	0	1	0	0	0	0
1	44	156	45	18.4911	1	0	1	0	0	1	1	0	0	0	0	0	0	0
1	66	141	56	28.1676	1	0	0	0	0	0	0	1	0	0	1	0	0	0
1	NA	NA	NA	NA	1	0	0	0	0	0	0	1	0	0	0	0	0	0
0	NA	NA	NA	NA	1	0	1	0	0	0	0	0	0	0	0	0	0	0
0	47	164	71	26.398	1	0	0	0	0	1	0	0	0	0	1	0	0	1
1	55	162	63	24.0055	1	0	0	0	0	1	0	0	0	0	0	1	0	0
1	47	158	68	27.2392	0	0	0	0	0	0	0	0	0	0	0	0	1	0
0	46	178	81	25.565	0	0	0	0	0	0	0	0	0	1	0	0	0	0
0	50	165	52	19.1001	0	0	0	0	0	0	0	0	0	0	1	0	1	1
0	NA	NA	NA	NA	1	0	0	0	0	0	0	0	0	0	0	0	0	0
0	45	162	58.6	22.3289	0	0	0	0	0	0	0	0	0	1	0	0	0	0
1	62	150	52.2	23.2	0	0	0	0	0	0	0	0	0	0	0	0	1	1
0	48	175	72	23.5102	1	0	0	0	0	1	0	0	0	1	1	0	0	0
0	NA	NA	NA	NA	1	0	1	0	0	0	0	0	0	0	0	0	0	0
0	25	165	70.3	25.8219	0	0	0	0	0	0	0	0	0	0	1	0	0	0
1	NA	NA	NA	NA	1	1	0	0	0	0	0	0	0	0	0	0	0	0
0	63	169	60	21.0077	1	0	1	1	0	0	0	0	0	1	0	0	0	0
1	52	174	62	20.4783	1	1	1	0	1	0	0	0	0	0	1	0	0	0
0	49	177	90	28.7274	1	0	0	1	0	0	0	0	0	0	1	0	0	1
1	63	141	47.2	23.7413	1	0	0	1	0	0	0	0	1	0	1	0	0	0
0	31	172.5	83.8	28.1622	1	0	0	0	0	1	0	0	0	1	1	0	0	1
0	44	170	75.4	26.09	1	0	0	0	1	1	0	0	0	0	0	0	0	0
1	29	167	56	20.0796	1	0	1	0	1	1	0	0	0	0	1	0	0	0
1	39	153	51.5	22.0001	1	0	1	0	0	0	1	1	0	0	0	0	0	0
1	55	160.5	74.2	28.8041	1	0	0	0	1	0	0	1	0	0	1	0	0	1
0	46	161	71	27.3909	1	0	0	1	1	1	0	0	0	0	1	0	0	1
0	55	170	67.8	23.4602	1	1	1	0	1	0	0	0	0	0	1	0	0	1
1	46	157	52	21.0962	0	0	0	0	0	0	0	0	0	0	1	0	0	0
0	53	159	71	28.0843	0	0	0	0	0	0	0	0	0	0	1	0	0	1
1	44	151	53	23.2446	1	1	1	0	0	1	0	0	0	0	0	0	0	0
0	60	166	71	25.7657	1	0	1	0	1	1	0	0	0	0	0	0	0	1
0	35	NA	NA	NA	1	0	0	0	0	0	0	0	1	0	0	0	0	0
0	70	160	68	26.5625	1	0	1	1	1	0	0	0	0	NA	1	0	0	1
0	51	172	71	23.9995	1	0	0	1	0	0	0	0	0	0	1	0	1	0
0	NA	NA	NA	NA	0	0	0	0	0	0	0	0	0	0	0	0	0	0
0	42	174	79	26.0933	1	0	0	0	0	1	0	0	0	1	1	0	0	0
1	43	150	50	22.2222	1	0	1	0	0	0	0	0	0	0	0	0	0	1
0	49	180	78	24.0741	1	0	0	0	0	1	0	1	1	1	0	0	0	0
0	NA	NA	NA	NA	1	0	0	0	0	0	0	0	1	0	0	0	0	0
1	57	153	51	21.7865	1	1	1	0	0	0	0	0	0	0	0	0	0	0
1	50	150	50	22.2222	1	0	1	0	0	1	1	0	0	0	0	0	0	0
1	31	155	43.7	18.1894	1	0	0	0	0	1	0	0	0	0	0	0	0	0
1	48	153	58.1	24.8195	0	0	0	0	0	0	0	0	0	0	0	0	0	1
1	27	158	48.5	19.428	0	0	0	0	0	0	0	0	0	0	0	0	0	0
1	64	154	57	24.0344	0	0	0	0	0	0	0	0	0	0	0	0	0	0
1	49	161	60	23.1473	0	0	0	0	0	0	0	0	0	NA	1	0	0	0
1	31	165.5	57.2	20.8833	1	0	0	1	1	0	0	1	0	0	0	0	0	0
0	52	168	71	25.1559	1	0	1	0	1	0	0	0	0	1	1	0	0	0
0	47	160	50.4	19.6875	1	0	1	0	0	0	0	0	0	0	1	0	0	0
0	56	165	51	18.7328	1	1	1	1	0	0	0	0	0	0	0	0	1	0
1	45	151	51.1	22.4113	1	1	0	0	0	0	0	0	0	0	0	0	0	0
0	64	160	61	23.8281	0	0	0	0	0	0	0	0	0	1	1	1	1	0
1	60	149	42.5	19.1433	1	0	1	1	0	0	0	0	0	0	0	0	0	0
0	65	166	55	19.9594	0	0	0	0	0	0	0	0	0	0	1	0	0	0
1	64	146	58	27.2096	1	0	0	1	0	0	1	0	0	NA	1	0	0	1
0	37	166.5	73.7	26.5851	0	0	0	0	0	0	0	0	0	0	1	0	0	1
1	33	158	64	25.6369	1	0	0	1	1	0	0	0	0	NA	0	0	0	0
1	49	158	54.4	21.7914	1	1	0	0	0	0	1	1	0	0	0	0	0	0
1	30	159	48.2	19.0657	1	0	1	0	0	0	0	0	0	0	0	0	0	0
1	NA	NA	NA	NA	0	0	0	0	0	0	0	0	0	0	0	0	0	0
0	41	156	52.7	21.6552	0	0	0	0	0	0	0	0	0	0	0	0	0	0
1	39	152	49	21.2084	1	0	0	0	0	0	0	1	0	0	0	0	0	0
1	30	166	56.2	20.3948	0	0	0	0	0	0	0	0	0	0	0	0	0	0
1	47	154	53.8	22.6851	1	1	0	0	0	0	0	0	0	0	0	0	0	0
1	44	155	49	20.3954	0	0	0	0	0	0	0	0	0	0	1	0	0	0
0	NA	NA	NA	NA	1	1	1	0	0	0	1	0	0	0	0	0	0	0
1	NA	NA	NA	NA	1	0	1	0	0	0	0	0	0	0	0	0	0	0
0	35	169	97	33.9624	1	0	0	0	1	1	1	0	0	0	1	0	0	1
1	48	155	63	26.2227	1	0	1	0	0	0	0	1	1	0	0	0	0	0
1	45	159	56	22.151	1	0	1	0	0	0	0	0	0	0	1	0	0	0
1	38	159.5	57.7	22.6806	1	1	0	0	0	1	1	0	0	0	0	0	0	0
1	62	162	55	20.9572	1	0	1	0	0	0	0	0	0	0	1	1	0	1
0	54	166	56	20.3223	1	0	1	1	1	0	0	0	0	1	0	0	1	1
1	52	156	62.7	25.7643	1	1	0	0	0	0	0	0	0	0	1	0	0	0
1	NA	NA	NA	NA	1	0	0	1	0	0	0	0	0	0	0	0	0	0
0	NA	NA	NA	NA	0	0	0	0	0	0	0	0	0	0	0	0	0	0
0	51	166.5	74.9	27.018	0	0	0	0	0	0	0	0	0	0	1	1	0	1
1	NA	NA	NA	NA	1	0	0	0	0	0	0	0	1	0	0	0	0	0
1	NA	NA	NA	NA	1	0	0	1	0	0	1	1	0	0	0	0	0	0
1	57	158	48.5	19.428	0	0	0	0	0	0	0	0	0	0	0	0	0	0
0	66	161	55.4	21.3726	1	0	0	1	0	0	0	0	0	1	0	1	0	0
0	61	175	75	24.4898	0	0	0	0	0	0	0	0	0	0	1	0	1	0
1	NA	NA	NA	NA	1	1	0	1	0	0	1	0	0	0	0	0	0	0
0	49	162	54	20.5761	1	0	1	0	0	0	0	0	0	1	0	0	0	0
0	40	171	80	27.3588	1	0	0	0	1	1	1	0	0	0	1	0	0	1
1	62	145	54.5	25.9215	1	1	1	0	0	0	0	0	1	0	1	0	1	0
0	54	176	69	22.2753	0	0	0	0	0	0	0	0	0	1	0	0	0	0
0	54	156	67	27.5312	1	0	0	1	1	1	0	0	0	0	1	0	1	1
0	NA	NA	NA	NA	0	0	0	0	0	0	0	0	0	0	0	0	0	0
1	57	151	57	24.9989	0	0	0	0	0	0	0	0	0	0	1	0	1	1
0	65	162	52.7	20.0808	1	1	1	0	1	0	0	0	0	0	1	0	0	0
1	55	153	55.5	23.7088	0	0	0	0	0	0	0	0	0	0	0	0	0	0
0	50	165	77.6	28.5032	1	1	0	0	0	0	0	0	0	1	1	0	0	1
1	NA	NA	NA	NA	1	0	1	1	1	0	0	0	0	0	0	0	0	0
1	47	160	64	25	0	0	0	0	0	0	0	0	0	0	1	0	0	0
1	NA	NA	NA	NA	0	0	0	0	0	0	0	0	0	0	0	0	0	0
1	NA	NA	NA	NA	1	0	1	0	0	0	1	1	0	0	0	0	0	0
0	67	161	55.6	21.4498	1	0	0	0	1	0	0	0	0	0	0	0	0	0
0	54	160	48.9	19.1016	1	0	0	0	0	0	1	0	0	1	0	0	0	0
1	41	160	56.1	21.9141	1	0	0	0	0	1	0	0	0	0	1	0	0	0
1	45	141	49.5	24.8981	1	0	0	0	1	0	0	0	0	0	1	0	0	0
1	46	159	56	22.151	1	0	0	1	0	0	0	0	0	0	0	0	1	0
1	50	153	55.1	23.538	1	0	0	1	0	1	0	0	1	0	0	0	0	0
1	39	154	58.1	24.4982	1	0	1	0	1	1	0	0	0	0	0	0	0	0
1	NA	NA	NA	NA	0	0	0	0	0	0	0	0	0	0	0	0	0	0
1	47	157	58.3	23.6521	1	0	0	0	0	0	1	0	0	0	0	0	0	0
1	45	162	55.4	21.1096	0	0	0	0	0	0	0	0	0	0	0	0	0	0
1	33	163	58	21.83	1	0	0	0	0	0	0	0	0	0	0	0	0	0
0	36	170	76	26.2976	0	0	0	0	0	0	0	0	0	0	1	0	0	0
1	50	148	54	24.653	1	1	1	0	0	0	0	0	0	NA	0	0	0	0
0	47	163	51.7	19.4588	1	1	0	1	0	0	0	0	0	1	0	0	0	0
1	45	151	55.8	24.4726	1	1	0	0	0	0	1	1	0	0	0	0	0	0
0	54	154	58	24.4561	1	0	0	0	1	1	0	0	0	1	1	0	0	0
1	45	147	63.4	29.3396	0	0	0	0	0	0	0	0	0	0	0	0	0	0
1	37	158	49.6	19.8686	1	1	1	0	1	0	0	0	0	0	0	0	0	0
0	43	184	97	28.6508	0	0	0	0	0	0	0	0	0	1	1	1	1	0
0	42	167	89	31.9122	1	0	0	1	1	1	0	0	0	1	1	0	1	0
1	71	146	43.5	20.4072	1	0	0	1	0	0	0	0	0	0	0	0	0	0
1	41	153	54	23.0681	1	0	0	0	0	0	0	1	0	0	0	0	0	0
0	66	163	62	23.3355	1	0	1	1	1	0	0	0	0	0	0	1	1	0
0	48	176	85	27.4406	0	0	0	0	0	0	0	0	0	1	0	0	0	1
0	43	163	56.8	21.3783	0	0	0	0	0	0	0	0	0	0	1	0	0	0
0	28	166	72.3	26.2375	1	0	0	0	1	1	1	0	0	1	0	0	0	0
0	51	170	77	26.6436	1	1	1	0	0	0	0	0	0	0	0	0	0	1
0	39	163	73	27.4756	0	0	0	0	0	0	0	0	0	0	0	0	0	1
1	48	154.5	65.2	27.3143	1	0	0	0	1	1	0	1	0	0	0	0	1	0
1	38	150	46.3	20.5778	1	0	0	0	0	1	0	0	0	0	0	0	0	0
0	33	170	61	21.1073	0	0	0	0	0	0	0	0	0	1	0	0	0	0
1	73	145	63	29.9643	1	0	0	0	0	0	0	1	0	0	1	0	1	0
0	56	168	88	31.1791	0	0	0	0	0	0	0	0	0	1	1	0	0	1
1	63	152	51	22.0741	1	1	1	1	0	0	0	0	0	0	0	0	0	0
1	NA	NA	NA	NA	0	0	0	0	0	0	0	0	0	0	0	0	0	0
1	47	150	53.1	23.6	1	0	1	0	0	0	1	0	0	0	1	0	0	0
0	56	167	78	27.968	1	0	0	1	0	0	0	0	0	0	0	0	1	1
0	59	175	72	23.5102	0	0	0	0	0	0	0	0	0	1	0	0	0	0
1	35	163	50	18.8189	1	0	1	0	0	0	0	0	1	0	0	0	0	0
0	53	153	52	22.2137	0	0	0	0	0	0	0	0	0	NA	0	0	0	1
0	49	164	57.4	21.3415	1	1	1	0	0	1	0	0	0	0	0	0	0	0
1	NA	NA	NA	NA	1	0	0	0	0	0	0	0	0	0	0	0	0	0
1	75	150	49	21.7778	1	0	0	0	0	0	0	1	1	0	0	0	1	0
0	66	155	54	22.4766	0	0	0	0	0	0	0	0	0	0	0	0	0	0
1	NA	NA	NA	NA	0	0	0	0	0	0	0	0	0	0	0	0	0	0
0	51	163	52.7	19.8351	1	1	0	0	0	0	0	0	0	1	0	0	0	0
1	54	160	60	23.4375	0	0	0	0	0	0	0	0	0	0	0	1	0	0
0	41	164	56	20.8209	1	0	0	0	0	1	0	0	0	1	0	0	0	0
1	42	148	52	23.74	1	1	1	0	0	0	0	1	0	0	0	0	0	0
1	66	163	65	24.4646	1	1	1	1	0	0	0	0	0	0	1	0	0	1
1	61	159	59.7	23.6146	1	0	0	0	1	0	1	0	0	0	1	0	0	0
1	49	157	65.4	26.5325	0	0	0	0	0	0	0	0	0	0	1	0	0	0
1	51	164	58.4	21.7133	1	1	0	1	0	0	1	0	0	0	0	0	0	0
0	44	172	69	23.3234	0	0	0	0	0	0	0	0	0	1	0	0	0	0
0	54	168	65.6	23.2426	0	0	0	0	0	0	0	0	0	0	1	0	0	1
0	NA	NA	NA	NA	1	1	1	1	0	0	0	0	0	0	0	0	0	0
1	59	150.5	59	26.0483	1	0	0	0	1	0	0	0	0	0	1	0	0	0
0	47	160	62	24.2188	0	0	0	0	0	0	0	0	0	0	1	0	0	0
0	51	164	76	28.257	0	0	0	0	0	0	0	0	0	0	0	0	0	0
0	49	168	72	25.5102	1	0	0	1	1	1	0	0	0	1	1	0	0	0
0	36	168	73.4	26.0062	1	1	0	0	0	0	0	0	0	0	0	0	0	1
1	67	141	54.4	27.3628	1	0	0	1	1	0	1	0	0	0	1	0	1	1
0	NA	NA	NA	NA	1	0	0	1	0	1	0	0	0	0	0	0	0	0
0	51	159	65	25.711	1	0	0	0	0	0	0	0	1	1	1	0	0	0
1	58	141	56.3	28.3185	1	0	1	0	0	0	0	0	0	0	1	0	0	0
0	73	163	56	21.0772	0	0	0	0	0	0	0	0	0	1	0	0	1	0
0	52	168.5	74.6	26.2748	1	1	1	0	0	1	0	0	0	0	0	0	0	1
1	49	147	56.9	26.3316	1	1	0	0	0	0	1	0	0	1	0	0	0	0
0	60	167	75	26.8923	0	0	0	0	0	0	0	0	0	0	1	0	0	1
0	62	171	76	25.9909	1	0	0	0	0	1	0	0	0	0	0	0	0	0
1	NA	NA	NA	NA	0	0	0	0	0	0	0	0	0	0	0	0	0	0
0	54	161	77	29.7056	1	0	0	0	1	0	0	0	0	1	0	0	0	1
1	44	149	58	26.1249	1	0	1	0	0	0	1	0	1	0	1	0	0	1
1	44	148	56	25.5661	0	0	0	0	0	0	0	0	0	0	0	0	0	0
0	31	173	83	27.7323	1	0	0	1	1	1	0	0	0	0	1	0	1	1
1	61	150	60	26.6667	1	0	0	0	0	0	1	0	0	0	1	0	0	1
0	38	164	64	23.7954	0	0	0	0	0	0	0	0	0	1	0	0	0	0
1	41	157	47	19.0677	1	0	0	1	1	0	1	0	0	0	0	0	0	0
1	46	160	68	26.5625	0	0	0	0	0	0	0	0	0	0	0	0	0	0
1	NA	NA	NA	NA	1	1	0	0	0	0	0	0	0	0	0	0	0	0
0	58	162	64	24.3865	0	0	0	0	0	0	0	0	0	1	1	0	0	1
1	40	152	57	24.6711	1	1	0	0	0	0	1	0	1	0	1	0	0	1
1	NA	NA	NA	NA	1	0	0	1	0	0	0	0	0	0	0	0	0	0
0	NA	NA	NA	NA	0	0	0	0	0	0	0	0	0	0	0	0	0	0
1	49	154	53	22.3478	1	0	1	0	0	0	0	1	1	0	0	0	0	0
1	64	151	47	20.6131	1	1	0	0	0	0	1	0	0	0	0	0	1	0
0	44	166	68.4	24.8222	1	0	0	0	1	1	0	0	1	0	0	0	0	0
0	59	152	64	27.7008	0	0	0	0	0	0	0	0	0	0	1	0	0	0
0	49	154	58	24.4561	0	0	0	0	0	0	0	0	0	1	1	0	0	0
1	59	155	55.9	23.2674	0	0	0	0	0	0	0	0	0	0	0	1	0	0
0	44	166	68	24.677	1	0	1	0	0	0	0	0	0	0	1	0	0	1
1	NA	NA	NA	NA	1	1	1	0	0	0	0	1	0	0	0	0	0	0
0	32	187	107	30.5985	1	0	0	0	0	1	0	0	1	0	0	0	1	1
1	37	155	47	19.563	1	1	0	0	0	1	0	1	0	0	0	0	0	0
1	50	154	66	27.8293	0	0	0	0	0	0	0	0	0	0	1	0	0	1
0	59	161	53	20.4467	1	0	0	0	0	0	0	0	0	0	0	0	0	0
1	71	150	48	21.3333	1	0	0	0	0	0	0	0	0	0	1	0	0	0
0	37	166	85	30.8463	0	0	0	0	0	0	0	0	0	0	1	0	1	1
0	47	162	84	32.0073	1	0	1	0	0	0	0	0	0	0	1	0	1	0
0	62	159	57.3	22.6652	0	0	0	0	0	0	0	0	0	0	0	0	0	0
0	47	162	80	30.4832	0	0	0	0	0	0	0	0	0	1	1	0	0	0
0	36	164	70.3	26.1377	1	1	0	0	1	1	0	0	0	0	1	0	0	0
0	39	167	73	26.1752	1	0	0	0	0	0	1	0	0	1	0	0	0	1
1	NA	NA	NA	NA	0	0	0	0	0	0	0	0	0	0	0	0	0	0
0	72	156	51	20.9566	1	0	0	0	1	0	0	0	0	0	0	0	1	0
0	28	156	49	20.1348	1	0	0	1	0	1	0	1	0	0	0	0	0	0
1	56	154	54	22.7694	0	0	0	0	0	0	0	0	0	0	1	0	0	1
0	55	179	80.3	25.0616	1	1	0	0	0	1	0	1	0	1	0	0	0	0
0	53	157	70	28.3987	1	0	0	0	1	1	0	0	0	1	1	0	0	1
0	68	174	73	24.1115	0	0	0	0	0	0	0	0	0	0	1	0	1	0
1	64	152	53	22.9398	0	0	0	0	0	0	0	0	0	0	0	0	0	0
0	33	167	57.5	20.6174	1	1	0	0	1	1	0	0	0	1	1	0	0	0
0	49	162	92	35.0556	1	0	0	0	0	1	0	1	0	0	1	0	1	1
1	27	152	41	17.7458	0	0	0	0	0	0	0	0	0	0	0	0	0	0
1	NA	NA	NA	NA	0	0	0	0	0	0	0	0	0	0	0	0	0	0
0	54	162	63.9	24.3484	0	0	0	0	0	0	0	0	0	0	1	0	0	0
0	56	167	68	24.3824	1	0	1	0	0	0	0	0	0	0	1	0	0	0
0	33	171	80	27.3588	1	0	0	0	0	1	0	0	1	0	1	0	0	1
1	60	163	78	29.3575	1	1	0	0	0	0	1	0	0	0	0	0	0	0
1	47	152	59.8	25.883	1	1	0	0	0	0	0	0	1	0	1	0	0	0
1	55	158	63	25.2363	1	0	0	0	1	0	0	1	1	0	1	0	0	0
0	50	168	84	29.7619	1	0	0	0	1	0	0	0	0	1	1	1	0	1
0	53	173	81	27.0641	1	0	0	0	1	0	0	0	0	0	1	0	0	1
0	50	166.5	78.5	28.3166	1	1	0	1	0	0	0	0	0	1	1	0	0	1
0	NA	NA	NA	NA	1	0	1	0	0	1	1	0	0	0	0	0	0	0
0	43	160	62	24.2188	1	0	1	0	1	1	0	0	0	1	0	0	0	0
0	49	166	84	30.4834	0	0	0	0	0	0	0	0	0	0	1	0	1	1
1	44	162	62.7	23.8912	1	1	0	0	1	1	0	0	0	0	1	0	0	0
0	48	164	73	27.1416	0	0	0	0	0	0	0	0	0	0	1	0	0	0
1	NA	NA	NA	NA	0	0	0	0	0	0	0	0	0	0	0	0	0	0
0	48	173	58	19.3792	1	0	0	1	1	0	1	0	0	1	1	1	0	1
1	70	150	57	25.3333	1	0	1	0	0	0	0	0	0	0	1	0	1	0
0	47	163	72	27.0993	1	0	0	0	0	1	0	0	0	0	1	0	0	1
0	40	170	74	25.6055	0	0	0	0	0	0	0	0	0	0	1	0	0	0
1	60	160	66	25.7812	1	1	0	0	0	0	0	0	0	0	1	0	0	0
0	46	165	83	30.4867	0	0	0	0	0	0	0	0	0	0	1	0	0	1
1	47	161	64	24.6904	1	0	1	0	1	0	0	1	0	0	1	0	0	0
0	48	161	71	27.3909	1	1	1	0	0	0	0	0	1	0	1	1	1	1
0	59	167	69.5	24.9202	0	0	0	0	0	0	0	0	0	0	1	0	1	0
1	49	161	55	21.2183	0	0	0	0	0	0	0	0	0	0	1	0	0	0
1	45	153	48	20.5049	1	1	1	1	0	0	0	0	0	0	0	0	0	0
1	NA	NA	NA	NA	1	0	1	0	0	0	0	0	0	0	0	0	0	0
0	55	163	74.5	28.0402	0	0	0	0	0	0	0	0	0	1	1	0	0	1
1	43	153	52	22.2137	0	0	0	0	0	0	0	0	0	0	0	0	0	0
1	NA	NA	NA	NA	1	1	1	1	0	0	0	0	0	0	0	0	0	0
0	51	173	68	22.7204	1	0	0	0	1	1	0	1	0	1	0	0	0	0
0	43	180	85	26.2346	1	0	0	0	1	1	1	0	0	0	1	0	0	1
1	42	156	46	18.902	1	1	1	0	0	0	0	1	0	0	0	0	0	0
1	53	157	62.9	25.5183	1	1	1	0	0	0	0	0	0	0	1	0	0	0
0	48	163	65	24.4646	0	0	0	0	0	0	0	0	0	0	1	0	0	1
1	42	151	57	24.9989	0	0	0	0	0	0	0	0	0	0	0	0	0	0
0	42	168	70.5	24.9787	0	0	0	0	0	0	0	0	0	1	1	0	0	0
0	44	171	71	24.281	0	0	0	0	0	0	0	0	0	0	0	0	0	0
0	54	159	61.6	24.3661	0	0	0	0	0	0	0	0	0	0	1	0	0	0
0	53	166	85	30.8463	1	0	0	0	1	1	0	0	0	1	1	0	0	1
1	54	153	51	21.7865	1	1	0	1	0	0	0	0	1	0	0	0	0	0
1	51	146	53	24.864	0	0	0	0	0	0	0	0	0	0	1	0	0	0
0	44	174	68	22.46	0	0	0	0	0	0	0	0	0	0	0	0	0	0
1	36	146.5	40.4	18.8237	0	0	0	0	0	0	0	0	0	0	0	0	0	0
0	38	156	57	23.4221	0	0	0	0	0	0	0	0	0	0	1	0	0	1
0	47	170	74.8	25.8824	1	1	1	0	0	0	0	0	1	0	1	0	0	0
0	31	165	57	20.9366	1	0	1	0	1	1	0	0	0	1	0	0	0	0
1	43	165	66	24.2424	1	0	0	0	0	0	0	0	0	0	1	0	0	1
1	51	148	48	21.9138	1	0	0	0	0	0	0	1	0	0	1	1	0	0
0	46	171	77	26.3329	1	0	1	0	1	1	0	0	0	1	1	0	1	1
0	NA	NA	NA	NA	0	0	0	0	0	0	0	0	0	0	0	0	0	0
0	46	168	65.7	23.2781	1	0	1	0	0	1	0	0	1	0	1	0	1	0
1	45	152.5	74.1	31.8624	0	0	0	0	0	0	0	0	0	0	1	0	0	0
0	40	170	95	32.872	1	0	0	0	0	1	0	0	0	1	0	0	0	1
1	NA	NA	NA	NA	1	0	0	0	0	0	0	1	0	0	0	0	0	0
1	47	154	62.4	26.3114	1	0	0	0	0	1	0	1	1	0	1	0	0	0
1	63	154	55	23.1911	0	0	0	0	0	0	0	0	0	0	0	0	0	0
0	63	170	87	30.1038	0	0	0	0	0	0	0	0	0	NA	0	0	0	0
0	47	150	54.7	24.3111	1	1	0	0	0	0	0	0	0	0	1	0	0	0
0	NA	NA	NA	NA	1	0	0	0	1	0	0	0	0	0	0	0	0	0
0	28	167	53	19.0039	1	0	1	0	0	1	1	0	0	1	1	0	0	0
0	59	148	45.4	20.7268	0	0	0	0	0	0	0	0	0	1	1	0	1	0
1	52	155	58	24.1415	1	0	0	0	0	0	0	1	0	0	1	0	0	0
1	40	161	58	22.3757	0	0	0	0	0	0	0	0	0	0	0	0	0	0
0	27	176	71	22.921	1	1	0	0	1	1	0	0	0	1	0	0	0	1
1	55	148	59.6	27.2096	1	0	0	0	0	1	0	0	0	0	1	0	0	1
1	35	166	58	21.048	1	0	0	0	1	1	0	1	0	0	0	0	0	0
1	79	149	62.9	28.3321	1	0	1	0	1	0	0	0	0	0	1	0	1	0
0	42	171	71.8	24.5546	1	0	0	0	1	1	1	0	0	0	1	0	1	0
1	59	150	53	23.5556	1	1	1	1	0	1	0	0	0	0	1	0	0	0
1	67	152	45	19.4771	1	1	0	1	0	0	0	0	1	0	1	0	0	0
1	NA	NA	NA	NA	0	0	0	0	0	0	0	0	0	0	0	0	0	0
0	47	165	65	23.8751	1	0	0	1	0	1	0	0	1	0	1	0	0	0
1	60	156	68	27.9421	1	1	0	1	1	0	0	0	0	0	1	0	0	0
0	40	169	82	28.7105	0	0	0	0	0	0	0	0	0	0	1	0	0	1
0	63	150	51.5	22.8889	1	1	1	1	0	0	0	0	0	0	1	0	0	0
0	NA	NA	NA	NA	1	0	0	0	0	0	1	0	1	0	0	0	0	0
1	NA	NA	NA	NA	0	0	0	0	0	0	0	0	0	0	0	0	0	0
0	35	166	66	23.9512	1	0	1	0	1	1	0	0	0	1	1	0	0	0
1	79	145	60	28.5375	1	0	0	0	0	1	0	0	0	0	1	0	0	0
0	47	155	66.5	27.6795	1	1	1	1	0	0	0	0	0	0	1	0	0	1
0	55	158	58.2	23.3136	0	0	0	0	0	0	0	0	0	0	1	0	0	0
1	NA	NA	NA	NA	0	0	0	0	0	0	0	0	0	0	0	0	0	0
0	38	171	77.9	26.6407	1	0	0	1	1	1	0	0	0	1	1	0	0	1
0	24	172	56.3	19.0306	1	0	0	1	0	0	0	0	0	NA	0	0	0	0
1	NA	NA	NA	NA	1	1	1	0	0	0	0	0	0	0	0	0	0	0
1	68	143	59	28.8523	0	0	0	0	0	0	0	0	0	0	0	0	1	1
0	NA	NA	NA	NA	0	0	0	0	0	0	0	0	0	0	0	0	0	0
0	50	172	84	28.3937	1	1	0	0	0	0	0	0	0	1	1	0	1	1
0	29	167	66.3	23.7728	1	1	0	0	1	1	0	0	0	0	0	0	0	0
0	48	175	85	27.7551	1	0	0	0	0	0	0	1	0	0	0	0	0	0
1	NA	NA	NA	NA	0	0	0	0	0	0	0	0	0	0	0	0	0	0
0	44	163	91	34.2504	1	0	0	1	1	0	0	0	0	0	1	1	0	1
0	35	187	98	28.0248	1	1	0	0	0	0	0	0	0	1	1	0	0	1
0	41	174	76.6	25.3006	1	0	0	0	1	1	0	0	0	1	1	0	0	0
1	51	158	51	20.4294	1	0	0	0	0	0	0	0	0	0	0	0	0	0
1	NA	NA	NA	NA	1	0	1	0	0	0	1	0	0	0	0	0	0	0
0	NA	NA	NA	NA	1	0	0	1	1	0	0	0	0	0	0	0	0	0
0	NA	NA	NA	NA	0	0	0	0	0	0	0	0	0	0	0	0	0	0
1	27	160	53.1	20.7422	1	0	1	0	1	1	0	0	0	0	0	0	0	0
1	46	158	49	19.6283	1	0	1	0	0	1	0	0	0	0	0	0	0	0
0	31	179	80	24.968	0	0	0	0	0	0	0	0	0	1	1	0	0	0
0	55	169	74	25.9095	0	0	0	0	0	0	0	0	0	0	1	0	0	1
0	54	162	61	23.2434	0	0	0	0	0	0	0	0	0	1	0	0	1	0
1	38	162	49.2	18.7471	1	1	1	0	0	0	1	0	0	0	0	0	0	0
0	47	150	52	23.1111	1	0	1	0	0	0	0	0	0	0	0	0	0	0
0	46	174	99.6	32.8973	1	0	0	0	0	1	0	0	0	0	1	0	1	1
0	47	175	100	32.6531	1	0	0	0	1	0	0	0	0	0	1	0	0	1
0	44	173	85	28.4005	1	0	0	0	0	1	0	0	0	0	1	1	1	0
1	44	155.5	58.7	24.276	1	0	1	0	0	1	1	0	0	0	1	0	0	0
1	64	147	61	28.229	1	0	1	0	0	0	0	0	0	0	0	0	0	0
0	44	160	49.7	19.4141	1	0	1	0	0	0	0	0	0	1	1	0	0	0
0	31	181	60.9	18.5892	1	1	1	0	0	0	1	0	0	0	0	0	0	0
1	NA	NA	NA	NA	1	0	1	0	0	0	1	1	0	0	0	0	0	0
1	45	152	44	19.0443	1	0	1	0	0	0	0	0	0	NA	0	0	0	0
0	44	168	72	25.5102	1	0	0	0	0	0	0	0	0	NA	1	0	0	1
1	46	162	67	25.5296	1	1	0	0	0	0	0	0	0	NA	1	0	0	0
0	50	177	68	21.7051	1	1	1	1	0	0	0	0	0	NA	0	0	0	0
1	39	158	52.3	20.9502	0	0	0	0	0	0	0	0	0	0	1	0	0	0
0	69	163	49	18.4425	1	0	1	1	0	1	0	0	0	NA	0	0	0	0
0	47	164	85	31.6032	0	0	0	0	0	0	0	0	0	NA	0	0	0	1
0	61	171	85	29.0688	1	0	0	1	1	1	0	0	0	NA	0	0	0	1
1	52	149	59	26.5754	1	1	0	1	0	0	1	0	0	NA	0	0	0	0
1	62	161	70	27.0051	1	0	1	0	1	0	1	0	0	NA	0	0	0	0
1	34	152	49	21.2084	1	1	1	0	0	0	0	1	0	NA	0	0	0	0
1	41	154	62	26.1427	1	0	0	1	0	1	1	0	0	NA	0	0	0	0
0	27	167	87	31.1951	1	0	0	0	1	1	1	0	0	NA	1	0	0	1
0	41	175	81	26.449	1	0	0	0	1	0	0	0	0	NA	0	0	0	0
0	27	178	65	20.5151	1	0	1	0	0	1	1	0	0	0	1	0	0	0
0	48	158	58.4	23.3937	0	0	0	0	0	0	0	0	0	0	1	0	0	1
0	34	171	83.3	28.4874	1	1	0	0	0	0	0	0	0	1	1	0	0	1
0	50	176	75	24.2123	1	0	0	0	0	1	0	0	0	0	1	0	0	0
0	45	163	72.2	27.1745	1	0	0	0	0	1	0	0	0	0	1	0	0	1
1	47	153	54.8	23.4098	0	0	0	0	0	0	0	0	0	0	0	0	0	0
0	54	171	77	26.3329	1	0	1	1	1	0	0	0	0	0	1	0	0	1
1	54	159	66	26.1066	1	1	1	1	0	0	0	0	0	0	1	0	0	0
0	33	178	88	27.7743	1	0	0	0	1	1	1	0	0	1	1	0	0	0
1	NA	NA	NA	NA	0	0	0	0	0	0	0	0	0	0	0	0	0	0
0	65	154	61	25.721	0	0	0	0	0	0	0	0	0	0	0	0	0	0
0	37	169	78	27.31	0	0	0	0	0	0	0	0	0	1	0	0	0	0
0	40	159	82	32.4354	1	0	1	0	0	1	1	0	0	1	1	0	0	0
1	46	146	46	21.58	1	0	1	0	0	0	0	0	0	0	0	0	0	0
0	62	163	80	30.1103	1	0	0	1	1	0	1	0	0	1	1	0	1	1
0	43	167	83	29.7608	0	0	0	0	0	0	0	0	0	0	1	0	0	1
0	51	170	70	24.2215	0	0	0	0	0	0	0	0	0	0	0	0	0	0
0	50	174	98	32.3689	1	0	1	0	0	0	0	0	0	0	1	0	0	0
0	60	160	71	27.7344	0	0	0	0	0	0	0	0	0	0	0	1	0	0
0	64	161	55.2	21.2955	0	0	0	0	0	0	0	0	0	1	1	0	0	0
1	53	150	64	28.4444	0	0	0	0	0	0	0	0	0	0	1	0	0	1
1	47	156	55	22.6003	1	0	0	0	1	1	1	0	0	0	1	0	0	0
1	60	170	82	28.3737	0	0	0	0	0	0	0	0	0	0	0	0	0	0
1	51	154	58	24.4561	1	1	1	1	0	0	0	0	0	0	0	0	0	0
0	53	158	61	24.4352	0	0	0	0	0	0	0	0	0	0	1	0	0	0
1	48	154	57	24.0344	1	0	1	0	0	0	0	0	0	0	0	0	0	0
1	41	154	54	22.7694	0	0	0	0	0	0	0	0	0	0	0	0	0	0
0	44	166	67	24.3141	1	0	0	1	0	0	0	0	0	1	0	0	0	0
0	43	161	68	26.2336	1	1	0	0	1	0	0	1	0	1	1	0	0	1
0	35	162	58	22.1003	1	1	0	0	1	0	0	0	0	1	0	0	0	0
0	41	172	71	23.9995	0	0	0	0	0	0	0	0	0	0	1	0	0	1
0	42	168	82.5	29.2304	1	0	0	0	0	1	0	0	0	0	1	0	0	0
0	55	162	68	25.9107	0	0	0	0	0	0	0	0	0	0	1	0	0	0
1	49	148	53	24.1965	0	0	0	0	0	0	0	0	0	0	1	1	1	0
0	49	166	84	30.4834	1	1	1	0	1	0	0	0	0	0	1	0	1	0
1	63	156	62	25.4767	0	0	0	0	0	0	0	0	0	0	1	0	0	0
0	53	151	66	28.9461	0	0	0	0	0	0	0	0	0	1	0	0	1	1
1	46	155	54	22.4766	0	0	0	0	0	0	0	0	0	0	0	0	0	0
1	51	147	45	20.8247	0	0	0	0	0	0	0	0	0	0	0	0	0	0
0	42	172	73	24.6755	1	0	0	0	0	0	0	0	1	0	0	0	0	1
1	48	163	73	27.4756	0	0	0	0	0	0	0	0	0	0	0	0	0	0
1	53	161	55	21.2183	1	0	1	0	0	0	0	0	0	0	0	0	0	0
0	61	172	66	22.3094	1	0	1	1	0	1	0	0	0	0	0	0	0	0
0	24	164	68	25.2826	1	0	1	0	0	0	1	0	0	0	1	0	0	0
0	49	163	51	19.1953	1	1	0	0	0	0	0	0	0	1	0	0	0	0
1	42	164	58	21.5645	0	0	0	0	0	0	0	0	0	0	0	0	0	0
0	49	168	69	24.4473	1	0	0	1	1	1	0	0	0	1	0	0	0	0
0	50	159	65	25.711	0	0	0	0	0	0	0	0	0	1	1	0	0	0
0	45	175	106	34.6122	1	0	0	0	0	1	0	0	1	0	1	0	0	1
1	52	156	71	29.1749	1	0	0	0	0	0	1	0	0	0	0	0	0	0
1	NA	NA	NA	NA	1	1	0	0	0	0	0	0	0	0	0	0	0	0
0	70	155	57	23.7253	1	1	1	0	0	0	1	0	0	0	1	0	1	0
1	67	150	55.5	24.6667	1	0	1	1	1	0	0	0	0	0	1	0	0	1
1	55	153	56.6	24.1787	0	0	0	0	0	0	0	0	0	0	1	0	0	0
1	53	155	68	28.3039	0	0	0	0	0	0	0	0	0	0	0	0	0	0
1	NA	NA	NA	NA	1	0	0	0	1	1	0	0	1	0	0	0	0	0
1	NA	NA	NA	NA	1	0	1	1	0	0	0	1	0	0	0	0	0	0
1	NA	NA	NA	NA	0	0	0	0	0	0	0	0	0	0	0	0	0	0
1	NA	NA	NA	NA	0	0	0	0	0	0	0	0	0	0	0	0	0	0
1	NA	NA	NA	NA	0	0	0	0	0	0	0	0	0	0	0	0	0	0
0	67	159	38	15.0311	1	0	1	0	0	0	1	0	0	1	0	0	0	0
1	66	145	55	26.1593	1	1	1	0	0	0	1	0	0	0	0	0	0	0
0	51	168	65.9	23.3489	1	0	0	0	0	0	1	0	0	1	1	0	0	0
0	41	173	79	26.3958	1	0	0	0	0	1	0	0	0	0	0	0	0	0
0	32	174	71	23.4509	1	1	0	0	0	0	0	0	0	0	0	0	0	0
1	NA	NA	NA	NA	0	0	0	0	0	0	0	0	0	0	0	0	0	0
1	NA	NA	NA	NA	0	0	0	0	0	0	0	0	0	0	0	0	0	0
1	NA	NA	NA	NA	0	0	0	0	0	0	0	0	0	0	0	0	0	0
0	73	165	66	24.2424	1	0	1	0	1	0	0	0	0	1	1	0	0	0
1	39	153	62.5	26.6991	1	0	0	1	1	1	0	0	0	0	0	0	0	0
1	NA	NA	NA	NA	1	0	0	1	0	0	1	0	0	0	0	0	0	0
0	52	174	68	22.46	0	0	0	0	0	0	0	0	0	0	1	0	0	0
1	54	161	59	22.7615	1	1	0	0	0	0	0	1	1	0	0	0	0	0
0	49	167	56	20.0796	0	0	0	0	0	0	0	0	0	1	1	0	0	0
0	47	174	73	24.1115	0	0	0	0	0	0	0	0	0	0	0	0	0	0
0	44	159	51	20.1733	0	0	0	0	0	0	0	0	0	0	0	0	0	0
0	53	165	69	25.3444	1	0	0	1	1	1	0	0	0	0	1	0	1	0
1	52	158	62	24.8358	1	0	1	0	0	0	0	1	0	0	1	0	0	1
1	63	153	58	24.7768	0	0	0	0	0	0	0	0	0	0	1	0	0	1
0	68	158	57	22.8329	1	0	0	0	0	0	0	0	1	1	1	0	0	0
1	NA	NA	NA	NA	0	0	0	0	0	0	0	0	0	0	0	0	0	0
0	47	170	71	24.5675	0	0	0	0	0	0	0	0	0	0	0	0	0	0
0	40	163	76	28.6048	1	0	0	0	1	1	0	0	0	1	1	0	0	1
0	52	168	71	25.1559	1	0	1	0	0	1	0	0	0	1	1	0	0	0
0	49	154	57.9	24.4139	0	0	0	0	0	0	0	0	0	0	1	0	0	0
0	46	171	69	23.597	1	1	0	0	0	0	0	0	0	1	1	0	0	1
0	75	152	51	22.0741	0	0	0	0	0	0	0	0	0	1	1	0	1	0
0	53	159	50	19.7777	1	1	0	1	1	0	0	0	0	0	1	0	0	0
0	NA	NA	NA	NA	1	0	1	0	0	0	0	1	1	0	0	0	0	0
1	59	147	60	27.7662	0	0	0	0	0	0	0	0	0	0	1	0	0	0
0	42	153	59	25.204	1	1	1	0	0	0	1	0	0	0	1	0	0	0
1	47	153	52	22.2137	1	1	0	0	0	0	0	0	0	0	0	0	0	0
1	48	153	62	26.4855	0	0	0	0	0	0	0	0	0	0	1	0	0	1
0	62	160	75	29.2969	1	0	0	0	1	0	0	0	0	1	0	0	0	0
1	NA	NA	NA	NA	1	0	0	0	0	0	0	0	0	0	0	0	0	0
0	46	166	63	22.8625	0	0	0	0	0	0	0	0	0	0	1	0	1	0
1	53	162	72	27.4348	1	0	1	0	0	0	1	1	0	0	0	0	0	0
0	45	173	74	24.7252	1	0	0	0	0	1	0	0	0	0	1	0	0	0
0	54	158	52	20.83	0	0	0	0	0	0	0	0	0	1	1	0	0	0
0	48	163	73	27.4756	1	1	1	0	0	0	0	0	0	0	1	0	0	1
0	45	158	66	26.4381	0	0	0	0	0	0	0	0	0	0	1	0	0	0
0	53	160	64	25	0	0	0	0	0	0	0	0	0	0	1	0	0	0
0	53	166	64	23.2254	0	0	0	0	0	0	0	0	0	0	1	0	0	1
0	42	154	50	21.0828	1	0	1	0	1	1	0	0	0	0	0	0	0	0
0	44	175	74	24.1633	1	1	0	0	0	0	0	0	0	0	1	0	0	0
0	49	163	76	28.6048	1	0	0	0	1	1	0	0	0	0	1	0	0	1
0	38	176	69.8	22.5336	0	0	0	0	0	0	0	0	0	0	1	0	0	1
0	66	157	58	23.5304	0	0	0	0	0	0	0	0	0	1	0	0	0	0
1	43	157	63	25.5588	0	0	0	0	0	0	0	0	0	0	1	0	0	0
0	79	168	83	29.4076	0	0	0	0	0	0	0	0	0	1	0	0	0	1
1	53	164	51	18.9619	1	1	1	0	1	0	0	0	0	0	1	0	0	0
0	37	167	83	29.7608	1	1	1	0	0	0	0	0	0	0	1	0	0	1
0	46	172	70.4	23.7966	1	0	0	1	0	1	0	0	0	0	1	0	0	0
1	49	155	61.7	25.6816	0	0	0	0	0	0	0	0	0	0	1	0	0	0
0	48	170	67	23.1834	1	0	1	1	0	1	0	0	0	0	0	0	0	0
1	54	148	53	24.1965	0	0	0	0	0	0	0	0	0	0	0	0	1	0
1	NA	NA	NA	NA	1	1	1	0	0	0	0	1	0	0	0	0	0	0
1	NA	NA	NA	NA	1	0	0	0	0	0	1	1	1	0	0	0	0	0
0	52	162	72	27.4348	1	1	0	0	0	0	0	0	0	1	1	0	1	0
1	44	159	58	22.9421	1	1	0	1	0	1	0	0	0	0	1	0	1	1
0	47	164	65	24.1672	0	0	0	0	0	0	0	0	0	0	1	0	0	0
0	40	166	66.2	24.0238	0	0	0	0	0	0	0	0	0	1	0	0	0	0
1	52	148	54	24.653	0	0	0	0	0	0	0	0	0	0	0	0	0	0
1	29	158	47	18.8271	0	0	0	0	0	0	0	0	0	0	1	0	0	0
0	59	152	52	22.5069	0	0	0	0	0	0	0	0	0	0	1	0	0	0
0	NA	NA	NA	NA	0	0	0	0	0	0	0	0	0	0	0	0	0	0
0	NA	NA	NA	NA	1	0	0	0	0	0	1	0	0	0	0	0	0	0
1	46	161	47.9	18.4792	1	1	1	0	0	0	0	1	0	0	1	0	0	0
1	39	158.5	51	20.3007	1	0	0	0	0	0	1	1	1	0	0	0	0	0
0	47	163	79	29.7339	0	0	0	0	0	0	0	0	0	1	1	0	0	0
1	46	152	42	18.1787	1	0	1	0	1	1	0	0	0	0	1	0	0	0
1	51	152.5	59	25.3695	1	1	0	0	0	0	1	0	0	0	1	0	1	0
1	52	154	54	22.7694	1	0	0	0	0	0	1	0	0	0	0	0	0	0
0	52	167	73	26.1752	1	0	1	0	0	0	0	0	0	0	1	0	1	0
0	48	170.5	64.8	22.2908	1	1	0	0	0	1	1	0	0	1	1	0	0	0
0	60	170	83	28.7197	1	0	1	0	0	1	0	0	0	0	1	0	0	1
1	50	162	53.5	20.3856	1	1	1	0	0	0	0	1	0	0	0	0	0	0
0	42	169	69	24.1588	0	0	0	0	0	0	0	0	0	0	1	0	0	0
1	40	154	60	25.2994	0	0	0	0	0	0	0	0	0	0	0	0	0	1
0	NA	NA	NA	NA	0	0	0	0	0	0	0	0	0	0	0	0	0	0
1	62	150	57	25.3333	1	0	0	0	1	0	0	1	0	0	1	0	0	0
1	63	148	53	24.1965	1	0	1	0	0	0	0	1	0	0	1	0	1	0
0	54	171	79	27.0169	0	0	0	0	0	0	0	0	0	1	0	0	0	0
1	55	158	98	39.2565	1	1	0	0	0	0	0	0	0	0	1	0	0	0
0	46	170	108	37.3702	1	0	0	0	1	0	1	0	1	1	0	0	1	1
0	54	163.5	67.7	25.3252	1	0	0	0	0	1	1	0	0	0	1	0	0	0
1	49	154	52	21.9261	1	0	0	0	0	1	1	1	0	0	0	0	0	0
1	44	164	53.3	19.8171	1	0	1	1	0	1	0	0	0	0	1	0	0	0
1	46	159	59.7	23.6146	0	0	0	0	0	0	0	0	0	0	0	0	0	0
0	51	161	60	23.1473	0	0	0	0	0	0	0	0	0	0	0	0	0	0
0	50	170	56.4	19.5156	1	1	0	0	0	0	0	0	0	1	0	0	0	0
0	63	168.5	63	22.1892	0	0	0	0	0	0	0	0	0	0	1	0	0	0
1	61	138	37.4	19.6387	1	0	0	0	0	0	0	0	1	0	0	0	0	0
1	NA	NA	NA	NA	1	1	0	0	0	0	0	1	1	0	0	0	0	0
0	44	166	81	29.3947	1	0	0	0	1	1	1	0	0	0	0	0	0	0
0	77	154	61	25.721	0	0	0	0	0	0	0	0	0	0	1	0	1	1
1	50	161	66.8	25.7706	1	0	0	0	0	1	0	0	0	0	1	0	0	0
0	67	170	56	19.3772	0	0	0	0	0	0	0	0	0	1	1	0	0	0
1	47	158	66.8	26.7585	1	0	0	1	1	0	0	0	0	0	1	0	0	1
1	67	151	59.8	26.2269	1	0	0	1	1	0	1	0	0	0	1	1	1	0
0	58	174.5	81.4	26.7321	1	0	0	0	0	0	0	0	0	0	1	0	1	1
0	51	164	74.5	27.6993	0	0	0	0	0	0	0	0	0	0	1	0	0	0
1	43	151	45.8	20.0868	1	1	1	0	0	0	0	0	0	0	1	1	0	0
1	48	162	68.6	26.1393	0	0	0	0	0	0	0	0	0	0	1	0	0	0
0	36	175	63	20.5714	1	0	0	1	0	0	0	0	0	1	1	0	0	0
0	53	166	64	23.2254	1	1	0	0	0	1	0	1	0	1	1	0	1	0
1	64	157	62.5	25.356	1	0	1	1	0	0	1	0	0	0	1	0	1	0
0	38	176	68.2	22.017	1	1	0	1	0	0	0	0	0	0	1	0	0	1
1	54	163	79.1	29.7715	0	0	0	0	0	0	0	0	0	0	1	0	0	0
0	NA	NA	NA	NA	1	0	0	1	0	0	0	0	0	0	0	0	0	0
0	43	167	70.8	25.3864	0	0	0	0	0	0	0	0	0	0	1	0	0	1
0	70	160	60.3	23.5547	1	1	0	0	1	1	0	0	0	1	0	0	0	0
1	64	154	51.1	21.5466	0	0	0	0	0	0	0	0	0	0	1	0	1	0
1	51	150	58.9	26.1778	0	0	0	0	0	0	0	0	0	0	1	0	0	0
0	46	174	63.2	20.8746	0	0	0	0	0	0	0	0	0	1	0	0	0	0
0	37	167	69.8	25.0278	1	0	0	0	1	1	1	0	0	1	1	0	0	1
1	37	154	57.7	24.3296	0	0	0	0	0	0	0	0	0	0	1	0	0	0
0	50	155	73.6	30.6348	1	1	1	0	0	0	0	0	0	0	1	0	1	0
1	44	153	49.6	21.1884	0	0	0	0	0	0	0	0	0	0	0	0	1	0
0	33	170	71.1	24.6021	1	1	0	0	1	1	0	0	0	0	0	0	0	0
1	54	148	55.6	25.3835	1	0	0	1	1	0	1	0	0	0	1	0	0	1
1	41	153	59	25.204	0	0	0	0	0	0	0	0	0	0	0	0	0	0
1	47	158	50.2	20.109	0	0	0	0	0	0	0	0	0	0	0	0	0	0
0	60	168	57.9	20.5145	1	0	1	0	0	0	0	0	0	0	1	0	0	0
1	70	150	64.8	28.8	0	0	0	0	0	0	0	0	0	0	1	0	1	0
0	34	170	69.8	24.1522	0	0	0	0	0	0	0	0	0	1	1	0	0	1
0	53	169	62.8	21.988	0	0	0	0	0	0	0	0	0	0	0	0	0	0
0	50	158	62.6	25.0761	0	0	0	0	0	0	0	0	0	0	0	0	0	0
0	42	171	71	24.281	1	1	1	0	1	0	0	0	0	0	1	0	0	0
0	31	177	54.7	17.4599	1	1	0	0	1	0	0	0	0	1	0	0	0	0
0	43	168	65	23.03	1	0	0	0	0	1	0	0	0	1	1	0	0	0
1	48	152	42.1	18.222	0	0	0	0	0	0	0	0	0	0	1	0	0	0
0	82	168	85.3	30.2225	1	0	0	0	1	0	0	0	0	0	1	0	1	0
1	47	156	47.8	19.6417	1	0	1	0	0	0	1	1	0	0	0	0	0	0
1	52	156	49.6	20.3813	0	0	0	0	0	0	0	0	0	0	1	0	0	0
0	60	148.5	49	22.22	1	0	0	1	0	0	0	0	0	0	0	0	1	0
1	55	148	57.4	26.2053	0	0	0	0	0	0	0	0	0	0	1	0	0	0
1	NA	NA	NA	NA	1	0	0	0	0	0	0	1	0	0	0	0	0	0
0	NA	NA	NA	NA	0	0	0	0	0	0	0	0	0	0	0	0	0	0
0	NA	NA	NA	NA	0	0	0	0	0	0	0	0	0	0	0	0	0	0
0	NA	NA	NA	NA	1	0	1	1	0	0	0	0	0	0	0	0	0	0
0	33	173	65	21.7181	0	0	0	0	0	0	0	0	0	0	0	0	0	0
1	28	156	61.2	25.1479	1	0	0	1	0	1	0	1	0	0	1	0	0	0
0	30	172	76.3	25.791	0	0	0	0	0	0	0	0	0	0	1	0	0	0
0	47	159	63.9	25.2759	0	0	0	0	0	0	0	0	0	0	1	0	1	1
1	58	150	55.5	24.6667	0	0	0	0	0	0	0	0	0	0	1	0	1	1
0	57	178	90	28.4055	1	0	0	0	0	1	0	0	0	0	1	0	0	1
0	33	170	70.6	24.4291	1	0	1	0	0	0	0	0	0	1	1	0	0	1
0	41	167	60.6	21.729	1	1	1	0	0	0	1	0	0	0	0	0	0	0
0	48	167	71	25.4581	1	1	0	0	0	0	0	0	0	0	0	0	0	0
0	59	157	59	23.9361	0	0	0	0	0	0	0	0	0	1	1	1	0	0
1	51	160	61.6	24.0625	0	0	0	0	0	0	0	0	0	0	0	0	0	0
0	55	155	56.9	23.6837	1	1	0	0	0	1	0	0	0	0	0	0	0	0
1	53	166	70.3	25.5117	0	0	0	0	0	0	0	0	0	0	1	0	0	1
1	54	154	62.1	26.1849	1	0	0	0	1	0	0	0	0	0	1	0	0	1
1	46	149	51	22.9719	0	0	0	0	0	0	0	0	0	0	0	0	0	0
0	61	164	71.8	26.6954	1	0	0	1	1	0	0	0	0	0	1	0	0	1
0	63	169	72.1	25.2442	0	0	0	0	0	0	0	0	0	1	0	0	0	0
1	50	146	56.1	26.3183	0	0	0	0	0	0	0	0	0	0	1	0	0	0
0	52	159	63.7	25.1968	1	1	1	1	0	0	0	0	0	0	1	0	1	1
0	48	177	75.3	24.0352	1	0	0	0	0	1	0	0	0	1	1	0	0	1
0	62	155	57.8	24.0583	1	0	0	0	1	0	0	1	0	1	0	0	0	0
0	54	160	74.7	29.1797	0	0	0	0	0	0	0	0	0	0	1	0	0	0
1	39	156	53	21.7784	1	0	0	0	0	0	1	1	0	0	0	0	0	0
1	39	152	53.5	23.1562	1	0	0	1	1	0	1	0	0	0	1	0	0	0
0	59	165	66	24.2424	0	0	0	0	0	0	0	0	0	1	0	0	0	0
1	44	155	54.6	22.7263	1	0	0	0	1	0	1	1	0	0	0	0	0	0
0	56	162	72.8	27.7397	1	1	0	0	1	0	0	0	1	1	0	0	0	0
0	59	162	68.5	26.1012	1	1	0	0	1	0	0	0	0	0	0	0	0	0
0	NA	NA	NA	NA	1	0	0	0	0	1	0	0	0	0	0	0	0	0
1	35	151	54	23.6832	0	0	0	0	0	0	0	0	0	0	0	0	0	0
0	40	180	68	20.9877	1	0	0	0	1	1	0	0	0	0	0	0	0	0
0	43	166	71.6	25.9835	0	0	0	0	0	0	0	0	0	0	1	0	0	0
0	54	171.5	66.9	22.7456	0	0	0	0	0	0	0	0	0	0	1	0	0	0
1	49	153.5	66.8	28.3504	1	0	1	0	0	0	0	0	0	0	0	0	0	0
0	42	173.5	67.9	22.5565	0	0	0	0	0	0	0	0	0	0	0	0	0	0
1	33	152.5	45	19.3496	0	0	0	0	0	0	0	0	0	0	0	0	0	0
1	47	162	53.5	20.3856	0	0	0	0	0	0	0	0	0	0	0	0	0	0
1	35	160	50	19.5312	1	1	1	0	0	0	0	1	0	0	0	0	0	0
1	37	154	49.1	20.7033	1	0	0	1	0	1	1	0	0	0	0	0	0	0
1	30	157	51.6	20.9339	1	0	1	0	0	1	0	0	1	0	1	0	0	0
0	60	175.5	77	24.9998	1	0	1	1	0	0	0	0	0	0	0	0	0	0
0	56	177.5	81.4	25.8361	0	0	0	0	0	0	0	0	0	0	1	0	0	1
0	31	172	78	26.3656	1	0	0	0	1	1	0	0	0	1	1	0	0	1
0	NA	NA	NA	NA	1	0	0	0	1	0	0	0	0	0	0	0	0	0
0	40	174	75.3	24.8712	1	1	1	1	0	0	0	0	0	0	1	1	0	0
0	32	174	82.2	27.1502	0	0	0	0	0	0	0	0	0	0	0	0	0	0
1	39	152	44.6	19.304	0	0	0	0	0	0	0	0	0	0	0	0	0	0
0	51	169	77.5	27.1349	1	0	0	0	0	1	0	0	0	0	1	0	0	1
1	24	156	44.5	18.2857	1	1	1	0	0	0	1	0	0	0	1	0	0	0
0	46	167	61	21.8724	1	1	1	0	0	0	1	0	0	0	1	0	0	0
0	59	163	66.1	24.8786	0	0	0	0	0	0	0	0	0	0	0	0	0	0
1	27	158	63.4	25.3966	1	0	1	0	1	1	0	0	0	0	0	0	0	0
1	NA	NA	NA	NA	1	0	0	0	1	1	1	0	0	0	0	0	0	0
0	NA	NA	NA	NA	1	0	1	0	0	1	0	0	1	0	0	0	0	0
0	NA	NA	NA	NA	1	1	0	0	1	1	0	0	0	0	0	0	0	0
0	NA	NA	NA	NA	0	0	0	0	0	0	0	0	0	0	0	0	0	0
1	NA	NA	NA	NA	0	0	0	0	0	0	0	0	0	0	0	0	0	0
0	NA	NA	NA	NA	1	1	0	0	0	0	0	0	0	0	0	0	0	0
0	NA	NA	NA	NA	1	0	1	1	0	0	1	0	0	0	0	0	0	0
0	NA	NA	NA	NA	0	0	0	0	0	0	0	0	0	0	0	0	0	0
0	NA	NA	NA	NA	0	0	0	0	0	0	0	0	0	0	0	0	0	0
1	44	156	58	23.833	1	0	1	0	0	1	0	1	0	0	0	0	0	0
0	NA	NA	NA	NA	1	1	1	1	0	0	0	0	0	0	0	0	0	0
0	NA	NA	NA	NA	1	0	1	1	0	1	0	0	0	0	0	0	0	0
0	NA	NA	NA	NA	0	0	0	0	0	0	0	0	0	0	0	0	0	0
1	NA	NA	NA	NA	0	0	0	0	0	0	0	0	0	0	0	0	0	0
0	NA	NA	NA	NA	1	0	0	1	0	0	0	0	0	0	0	0	0	0
0	NA	NA	NA	NA	0	0	0	0	0	0	0	0	0	0	0	0	0	0
0	NA	NA	NA	NA	0	0	0	0	0	0	0	0	0	0	0	0	0	0
0	NA	NA	NA	NA	1	1	1	0	0	0	1	0	0	0	0	0	0	0
1	63	149	60	27.0258	1	0	0	0	1	0	0	0	0	0	1	1	1	0
0	52	177	65	20.7476	1	0	0	0	0	1	0	0	0	1	1	0	0	0
1	58	161	54	20.8325	0	0	0	0	0	0	0	0	0	0	1	0	0	0
1	44	158	54	21.6311	1	1	1	0	1	0	0	0	0	0	1	0	0	0
1	44	153	50	21.3593	1	0	0	0	1	0	1	1	0	0	0	0	0	0
0	49	162	55	20.9572	1	0	0	0	0	0	1	0	0	0	1	0	0	0
0	49	160	62.8	24.5312	1	1	0	0	1	0	1	0	0	1	1	0	0	0
0	38	158	61	24.4352	1	1	1	0	1	0	0	0	0	0	1	0	0	1
0	40	174	88	29.0659	1	0	1	0	1	0	1	0	0	0	1	0	0	0
1	46	160	55	21.4844	0	0	0	0	0	0	0	0	0	0	0	0	0	0
1	43	156	49	20.1348	1	1	1	1	0	0	0	0	0	0	1	0	0	0
1	53	154	65	27.4077	0	0	0	0	0	0	0	0	0	0	0	0	1	1
0	53	167	70	25.0995	0	0	0	0	0	0	0	0	0	1	1	0	0	0
0	63	NA	NA	NA	1	1	0	0	0	0	0	0	0	0	1	0	0	0
1	46	154	53	22.3478	0	0	0	0	0	0	0	0	0	0	1	0	0	0
1	64	151	47	20.6131	1	0	1	1	0	0	0	0	0	0	1	0	1	0
0	44	174	59	19.4874	0	0	0	0	0	0	0	0	0	0	1	0	0	0
0	50	158	60	24.0346	1	0	0	1	0	0	0	0	0	1	0	0	0	0
0	39	174	64	21.1389	1	0	1	0	0	0	0	0	0	1	0	0	0	0
1	NA	NA	NA	NA	1	1	1	1	0	0	0	0	0	0	0	0	0	0
1	37	155	48	19.9792	1	1	0	0	0	0	0	0	0	0	0	0	0	0
0	63	175	57	18.6122	1	0	0	1	0	0	0	0	0	1	0	0	0	0
0	38	159	65	25.711	1	0	0	0	0	1	0	0	0	0	1	0	0	1
0	37	173	82	27.3982	0	0	0	0	0	0	0	0	0	0	1	0	0	1
1	47	157	55	22.3133	1	0	1	0	0	0	0	1	0	0	1	0	0	0
1	56	165	78	28.6501	0	0	0	0	0	0	0	0	0	0	0	0	0	0
0	52	158	67	26.8386	0	0	0	0	0	0	0	0	0	1	1	0	0	0
0	52	166.5	78.5	28.3166	0	0	0	0	0	0	0	0	0	1	1	0	1	1
0	56	157.5	59	23.7843	0	0	0	0	0	0	0	0	0	0	0	0	0	0
0	43	161	63.4	24.4589	0	0	0	0	0	0	0	0	0	0	1	0	0	0
1	44	155	50	20.8117	1	0	1	0	0	0	0	0	0	0	1	0	0	0
1	62	157	66.6	27.0194	1	0	0	1	1	0	0	0	0	0	0	0	0	0
0	52	157	71	28.8044	1	1	0	0	0	1	1	0	0	1	1	0	1	1
0	NA	NA	NA	NA	1	1	1	1	0	0	0	0	0	0	0	0	0	0
0	51	163	75	28.2284	1	1	1	0	0	1	0	0	0	0	1	0	0	0
0	61	160	75	29.2969	0	0	0	0	0	0	0	0	0	1	1	0	0	0
1	58	156	62	25.4767	1	0	1	0	0	1	1	0	0	0	1	0	0	1
0	NA	NA	NA	NA	1	0	1	0	0	0	0	0	0	0	0	0	0	0
0	49	165	70	25.7117	1	1	0	1	0	0	0	0	1	1	0	0	1	0
0	42	173	86	28.7347	1	1	0	0	1	0	0	0	0	0	1	1	0	1
1	55	156.5	59	24.0893	1	0	0	0	0	0	0	0	1	0	1	0	0	0
0	53	163	74	27.852	1	0	0	0	0	1	0	0	0	0	1	0	1	0
0	40	163	58	21.83	1	1	1	0	0	1	0	0	0	1	0	0	0	0
0	35	176	95.1	30.7012	0	0	0	0	0	0	0	0	0	0	1	0	0	1
0	30	170	77	26.6436	0	0	0	0	0	0	0	0	0	0	1	0	0	0
0	NA	NA	NA	NA	1	0	0	0	0	1	1	0	0	0	0	0	0	0
1	49	168	66	23.3844	0	0	0	0	0	0	0	0	0	0	1	0	0	0
0	49	172	65	21.9713	1	0	0	0	1	1	1	0	0	1	1	0	0	0
1	46	163	58	21.83	1	0	1	0	0	0	1	0	0	0	1	0	0	0
0	53	170	70	24.2215	1	0	0	0	1	1	0	1	0	0	1	0	0	0
0	52	173	79	26.3958	1	1	0	0	1	1	0	0	0	1	1	0	1	1
0	29	165	54	19.8347	1	1	1	0	1	0	0	0	0	0	0	0	0	0
1	45	162	78	29.7211	1	0	0	1	0	0	0	0	0	0	0	0	0	0
1	48	154	60	25.2994	0	0	0	0	0	0	0	0	0	0	1	0	0	0
1	47	160	56	21.875	1	1	1	0	1	0	0	0	0	0	1	0	0	0
1	49	175	61	19.9184	1	0	0	0	1	1	0	1	0	0	0	0	0	0
1	29	161.5	50.3	19.2851	1	0	1	0	1	0	1	0	0	0	0	0	0	0
0	48	165	72	26.4463	1	1	0	0	1	0	0	0	0	1	1	0	0	1
0	46	174	82.2	27.1502	0	0	0	0	0	0	0	0	0	1	1	0	0	0
1	46	161	69	26.6193	1	1	0	1	0	0	0	0	0	0	1	0	0	0
1	53	161	59	22.7615	0	0	0	0	0	0	0	0	0	0	0	0	0	0
1	53	148	45	20.5442	0	0	0	0	0	0	0	0	0	0	1	0	0	0
1	46	158	60	24.0346	1	0	0	0	0	0	1	0	0	0	0	0	0	0
0	45	165.5	72.8	26.5788	1	1	1	0	0	0	0	0	0	1	1	0	0	1
0	35	165	80	29.3848	1	1	0	1	1	0	0	0	0	1	1	0	0	1
1	42	150	50	22.2222	0	0	0	0	0	0	0	0	0	0	0	0	0	0
0	41	164	76.4	28.4057	0	0	0	0	0	0	0	0	0	1	1	0	0	0
1	55	159	64	25.3155	1	0	0	0	0	1	0	0	0	0	1	0	0	0
0	42	171	61	20.8611	0	0	0	0	0	0	0	0	0	0	1	0	0	0
0	46	158	61	24.4352	0	0	0	0	0	0	0	0	0	0	1	0	0	0
1	NA	NA	NA	NA	1	0	0	1	1	0	0	1	0	0	0	0	0	0
0	41	161	53	20.4467	0	0	0	0	0	0	0	0	0	0	0	0	0	0
1	45	161	55.6	21.4498	1	1	1	0	0	0	0	0	0	0	0	0	0	0
1	59	148	59	26.9357	1	1	1	1	0	0	0	0	0	0	1	0	0	0
1	41	147	49.5	22.9071	1	1	0	0	0	0	0	0	0	0	1	0	0	0
0	43	164	70	26.0262	0	0	0	0	0	0	0	0	0	0	1	0	0	1
0	41	166	82	29.7576	1	0	0	1	1	0	1	0	0	1	1	0	0	0
0	54	165	69.6	25.5647	0	0	0	0	0	0	0	0	0	0	1	1	1	1
0	49	157	60	24.3418	1	0	0	0	1	1	1	0	0	0	1	1	0	1
0	46	172	69.5	23.4924	1	1	0	0	1	0	0	1	0	1	1	0	0	1
0	53	166	56.5	20.5037	1	0	0	0	0	0	1	0	0	1	1	0	1	0
0	63	172	70.8	23.9319	1	0	0	1	0	0	0	0	0	0	1	0	1	0
1	37	159	53.2	21.0435	1	0	1	0	0	1	0	1	0	0	0	0	0	0
1	35	153	57.4	24.5205	1	1	0	0	0	0	1	1	0	0	1	0	0	0
0	49	151	55.6	24.3849	1	1	0	1	0	0	0	0	0	0	1	0	0	0
0	68	156	55.6	22.8468	0	0	0	0	0	0	0	0	0	0	1	0	1	0
1	45	158	50	20.0288	1	0	1	0	0	1	0	0	1	0	1	0	0	0
1	28	163	48.7	18.3296	1	0	0	0	0	1	0	0	0	0	0	0	0	0
1	30	159	64.3	25.4341	1	0	0	0	1	0	1	1	0	0	0	0	0	0
1	55	155	61.8	25.7232	1	0	0	0	1	0	0	1	0	0	1	0	1	0
1	39	160	55.2	21.5625	1	0	0	0	1	1	0	0	1	0	0	0	0	0
0	31	168	78.6	27.8486	1	0	0	1	0	1	1	0	0	0	1	0	0	1
0	63	158	49	19.6283	1	0	1	0	0	0	0	0	1	1	0	0	0	0
0	40	167	66	23.6652	0	0	0	0	0	0	0	0	0	0	1	0	0	0
1	31	155.5	51.1	21.1329	0	0	0	0	0	0	0	0	0	0	0	0	0	0
1	53	151	49.9	21.885	1	0	0	1	0	1	0	0	1	0	0	0	1	0
0	54	172	74.9	25.3177	0	0	0	0	0	0	0	0	0	0	1	0	1	0
0	46	170	88	30.4498	1	0	0	0	1	1	0	0	0	1	1	1	1	1
0	49	175	70	22.8571	1	1	0	0	0	1	1	0	0	0	1	1	0	1
0	45	174	74	24.4418	1	0	1	0	0	0	0	0	0	1	1	0	1	1
0	47	168	66.3	23.4906	1	0	1	0	1	1	0	0	0	0	1	0	0	0
0	57	175	77.5	25.3061	1	0	0	0	0	1	0	0	0	0	1	0	0	0
0	NA	NA	NA	NA	0	0	0	0	0	0	0	0	0	0	0	0	0	0
1	54	158	49.6	19.8686	0	0	0	0	0	0	0	0	0	0	0	0	1	0
0	NA	NA	NA	NA	1	0	0	0	0	0	0	0	0	0	0	0	0	0
1	28	163	48.6	18.292	1	0	1	0	0	0	1	1	0	0	0	0	0	0
1	63	141	47.2	23.7413	0	0	0	0	0	0	0	0	0	0	1	0	0	0
1	54	152	48	20.7756	1	1	1	1	0	0	0	0	0	0	0	0	0	0
0	32	179	83.1	25.9355	1	1	0	0	0	0	0	0	0	0	1	0	0	0
1	43	153	48.6	20.7612	0	0	0	0	0	0	0	0	0	0	0	0	0	0
1	49	154	61	25.721	1	1	0	0	0	0	0	0	0	0	1	0	0	0
0	44	166	52.9	19.1973	0	0	0	0	0	0	0	0	0	1	0	0	0	0
1	54	155.5	59.5	24.6069	1	1	1	0	0	0	0	0	0	0	0	0	1	0
0	65	158	74	29.6427	1	0	0	0	0	0	0	0	1	0	1	0	1	1
0	44	172	62	20.9573	1	0	0	0	0	1	0	0	0	1	1	0	0	0
0	NA	NA	NA	NA	0	0	0	0	0	0	0	0	0	0	0	0	0	0
0	42	157	54	21.9076	1	1	0	0	0	1	1	0	0	1	1	0	0	0
0	56	172	78	26.3656	1	0	0	1	0	1	0	0	1	0	0	0	0	0
0	54	157	54	21.9076	0	0	0	0	0	0	0	0	0	1	1	1	0	1
0	NA	NA	NA	NA	1	0	0	0	0	1	0	0	0	0	0	0	0	0
0	44	164	70	26.0262	1	1	1	0	0	0	1	0	0	0	1	0	0	0
0	46	156	59	24.2439	0	0	0	0	0	0	0	0	0	1	1	0	0	0
0	57	165	63	23.1405	0	0	0	0	0	0	0	0	0	1	1	0	0	0
0	40	168	57	20.1956	1	0	0	0	0	1	0	0	0	0	0	0	0	0
1	30	159	52.7	20.8457	1	0	0	0	1	1	1	0	0	0	1	0	0	0
0	54	166	75	27.2173	1	1	1	0	0	0	0	0	0	0	1	0	0	0
1	NA	NA	NA	NA	1	1	1	0	1	0	0	0	0	0	0	0	0	0
0	50	164	64	23.7954	0	0	0	0	0	0	0	0	0	0	1	1	0	0
0	NA	NA	NA	NA	1	0	0	0	0	0	0	0	0	0	0	0	0	0
0	23	165	52	19.1001	1	0	0	0	1	1	0	0	0	0	0	0	0	0
1	NA	NA	NA	NA	0	0	0	0	0	0	0	0	0	0	0	0	0	0
0	31	177	86	27.4506	1	0	0	0	1	1	0	0	1	1	1	0	0	1
1	NA	NA	NA	NA	1	0	0	0	1	0	0	0	0	0	0	0	0	0
0	53	160	80	31.25	1	0	0	0	1	0	0	1	0	1	1	0	0	1
0	53	161	60	23.1473	1	0	1	0	0	0	0	0	0	0	1	1	1	0
0	41	170	84	29.0657	1	1	0	0	0	1	0	0	1	0	1	0	0	1
1	36	159	53.6	21.2017	1	1	1	1	0	0	0	0	0	0	0	0	0	1
0	50	168	65	23.03	1	1	1	0	1	0	0	0	0	1	1	0	0	0
1	42	158	57	22.8329	0	0	0	0	0	0	0	0	0	0	0	0	0	0
0	34	167	82	29.4023	1	0	0	0	1	1	1	0	0	0	1	0	1	0
0	56	172	55	18.5911	1	0	0	0	0	0	0	0	0	1	0	0	0	0
0	24	185	90	26.2966	0	0	0	0	0	0	0	0	0	0	1	0	0	0
1	39	157	55	22.3133	1	0	0	0	0	0	1	0	0	NA	1	0	0	0
0	38	166	64	23.2254	1	1	0	1	0	1	0	0	0	0	1	0	0	0
1	65	152	65	28.1337	1	0	0	1	1	0	1	0	0	0	1	0	0	1
0	29	170	54	18.6851	1	1	0	1	1	0	0	0	0	0	0	0	0	0
0	62	173	76.2	25.4603	1	0	0	0	1	0	0	0	0	0	1	0	0	0
0	45	176	73	23.5666	0	0	0	0	0	0	0	0	0	1	1	0	0	0
0	53	170	73.6	25.4671	1	0	1	0	0	0	0	0	0	0	1	0	1	1
0	52	165	70	25.7117	1	0	0	0	0	1	0	0	0	1	1	0	1	1
1	77	153	52.5	22.4273	0	0	0	0	0	0	0	0	0	0	0	0	1	0
0	47	175	71	23.1837	1	0	1	0	0	0	0	0	0	0	1	0	0	1
0	42	159	58	22.9421	0	0	0	0	0	0	0	0	0	1	1	0	0	0
0	48	179.5	96.9	30.0743	0	0	0	0	0	0	0	0	0	0	1	0	0	0
1	33	159	63	24.9199	1	0	0	0	0	0	0	0	1	0	0	0	0	0
1	44	153	60	25.6312	1	0	0	0	1	1	0	1	0	0	0	0	0	0
0	46	171	74	25.3069	0	0	0	0	0	0	0	0	0	0	1	0	0	0
0	55	174	74	24.4418	1	0	1	1	1	0	0	0	0	1	1	0	0	0
1	69	146	57.6	27.022	1	0	0	1	0	0	1	0	0	0	0	0	0	0
0	36	165	63.7	23.3976	0	0	0	0	0	0	0	0	0	1	0	0	0	0
0	29	162	73.3	27.9302	1	1	0	0	1	1	0	0	0	1	0	0	0	1
1	NA	NA	NA	NA	0	0	0	0	0	0	0	0	0	0	0	0	0	0
1	53	156.5	47.1	19.2306	1	1	1	0	0	0	0	0	0	0	1	0	0	0
1	51	140	39	19.898	0	0	0	0	0	0	0	0	0	0	1	0	1	0
1	42	155	50	20.8117	1	0	0	1	0	1	1	0	0	0	0	0	0	0
0	33	172	82	27.7177	1	0	0	0	1	1	0	0	0	1	1	0	0	1
0	37	179	80	24.968	0	0	0	0	0	0	0	0	0	0	1	0	1	1
0	46	159.5	62.5	24.5674	0	0	0	0	0	0	0	0	0	0	1	0	0	0
0	61	167	71	25.4581	0	0	0	0	0	0	0	0	0	0	0	1	0	0
1	49	154	52	21.9261	1	0	0	1	0	1	1	0	0	0	1	0	0	0
1	46	157	60	24.3418	1	1	0	1	0	0	0	0	0	0	1	0	0	0
1	48	142	49	24.3007	1	0	0	0	0	0	1	0	0	0	0	0	0	0
0	NA	NA	NA	NA	1	0	0	1	1	1	0	0	0	0	0	0	0	0
0	NA	NA	NA	NA	1	0	1	0	1	0	1	0	0	0	0	0	0	0
0	47	167	77	27.6095	0	0	0	0	0	0	0	0	0	1	1	0	0	1
1	48	158	54.3	21.7513	1	0	1	0	0	0	0	1	1	0	0	0	0	0
1	43	153	48.5	20.7185	1	1	1	0	0	0	1	0	0	0	1	0	0	0
0	63	163	66	24.841	1	1	0	1	0	0	1	0	0	1	1	0	1	1
0	42	163	75	28.2284	1	0	0	0	1	0	0	1	0	1	1	0	0	1
1	47	152	51.8	22.4204	0	0	0	0	0	0	0	0	0	0	1	0	0	0
0	64	167	60	21.5139	1	0	0	0	0	0	0	0	1	0	1	1	0	0
0	NA	NA	NA	NA	1	0	0	1	0	0	0	0	0	0	0	0	0	0
1	67	147	54.8	25.3598	1	0	1	0	0	0	0	0	0	0	1	0	0	0
0	51	164	71	26.398	0	0	0	0	0	0	0	0	0	1	1	0	0	1
0	49	163	68	25.5937	1	0	1	1	0	1	0	0	0	1	1	0	0	0
1	59	156	56	23.0112	1	0	0	0	1	0	0	0	0	0	1	0	0	0
1	37	159	57.3	22.6652	1	0	0	1	0	0	0	1	0	0	1	0	0	0
1	47	160	45	17.5781	1	0	0	1	0	1	0	0	0	0	0	0	0	0
0	43	170	72	24.9135	1	1	0	0	1	1	0	0	0	1	1	0	0	0
0	42	159	64	25.3155	0	0	0	0	0	0	0	0	0	0	0	0	0	1
1	63	150	47.3	21.0222	1	0	0	0	1	0	0	0	0	0	1	0	1	0
1	30	170	48.4	16.7474	0	0	0	0	0	0	0	0	0	0	0	0	0	0
1	50	160	62.5	24.4141	1	1	1	0	1	0	0	0	0	0	0	0	0	0
1	53	149	49	22.0711	0	0	0	0	0	0	0	0	0	0	0	0	0	0
1	47	160	57.2	22.3438	0	0	0	0	0	0	0	0	0	0	0	0	0	0
0	35	171	64.6	22.0923	0	0	0	0	0	0	0	0	0	1	0	0	0	0
0	44	165	76	27.9155	1	0	0	0	1	1	0	0	0	0	0	0	1	1
1	51	155	64	26.6389	1	1	1	0	0	0	0	0	0	0	0	0	0	0
1	NA	NA	NA	NA	0	0	0	0	0	0	0	0	0	0	0	0	0	0
1	48	158	69.5	27.8401	0	0	0	0	0	0	0	0	0	0	1	0	1	1
0	44	176	76	24.5351	0	0	0	0	0	0	0	0	0	0	0	0	0	0
0	31	162	59	22.4813	0	0	0	0	0	0	0	0	0	0	0	0	0	0
1	55	152	68.7	29.7351	1	0	1	0	0	0	0	0	0	0	1	0	1	0
0	NA	NA	NA	NA	1	0	0	0	0	0	0	0	1	0	0	0	0	0
1	39	163	60	22.5827	1	0	1	1	1	0	0	0	0	0	0	0	0	0
0	69	157	48	19.4734	1	0	1	0	0	0	0	0	0	1	0	0	0	0
0	51	157	60	24.3418	1	0	1	1	0	0	0	0	0	1	1	0	0	0
0	53	163	79.8	30.035	1	0	0	0	1	0	1	1	0	1	0	0	0	0
1	45	161	62	23.9188	1	0	1	0	0	0	0	0	0	0	0	0	0	0
0	42	163	59	22.2063	1	1	0	0	0	0	0	0	0	1	0	0	1	0
0	NA	NA	NA	NA	0	0	0	0	0	0	0	0	0	0	0	0	0	0
0	28	171	77.8	26.6065	0	0	0	0	0	0	0	0	0	1	0	0	0	0
0	NA	NA	NA	NA	0	0	0	0	0	0	0	0	0	0	0	0	0	0
0	40	174	70	23.1206	1	1	0	0	1	0	0	0	1	1	1	0	0	1
1	54	156	68	27.9421	0	0	0	0	0	0	0	0	0	0	0	0	1	0
1	38	155	54.1	22.5182	1	0	0	0	0	0	1	0	0	0	0	0	0	0
0	78	156	66	27.1203	1	0	1	1	1	0	0	0	0	1	1	0	0	0
1	60	148	47.8	21.8225	1	0	0	1	0	0	0	1	0	0	1	0	0	0
0	51	170	51.7	17.8893	1	0	1	1	1	0	0	0	0	0	0	0	0	0
0	51	157	74	30.0215	1	0	1	0	1	1	0	0	0	1	1	0	0	0
1	54	140	50	25.5102	1	1	1	1	0	0	0	0	0	0	1	0	1	0
0	49	164	51	18.9619	0	0	0	0	0	0	0	0	0	0	0	0	0	0
1	57	160	59	23.0469	0	0	0	0	0	0	0	0	0	0	0	0	0	1
1	50	144	52.7	25.4147	1	1	0	0	0	1	0	0	0	0	1	0	0	0
1	NA	NA	NA	NA	1	0	0	1	1	0	0	1	0	0	0	0	0	0
1	49	158	58	23.2335	0	0	0	0	0	0	0	0	0	0	1	0	0	1
1	NA	NA	NA	NA	1	0	1	0	0	0	1	0	1	0	0	0	0	0
1	NA	NA	NA	NA	1	0	1	1	0	0	0	0	0	0	0	0	0	0
0	47	173	78.1	26.0951	1	0	0	0	1	1	1	0	0	1	1	0	0	1
0	43	174.5	93	30.5416	1	0	0	0	1	1	0	0	0	1	1	0	0	1
0	NA	NA	NA	NA	0	0	0	0	0	0	0	0	0	0	0	0	0	0
1	55	150	54	24	1	0	0	0	0	1	1	1	0	0	0	0	0	0
1	28	146	44.3	20.7825	0	0	0	0	0	0	0	0	0	0	0	0	0	0
0	44	170	80	27.6817	1	0	0	0	0	1	0	0	0	0	1	0	0	1
1	54	155	60	24.974	0	0	0	0	0	0	0	0	0	0	1	0	0	0
1	49	156	66.8	27.449	1	0	1	0	1	0	0	0	0	0	0	0	0	0
0	46	161	64	24.6904	0	0	0	0	0	0	0	0	0	NA	0	0	0	0
0	82	164	60	22.3081	0	0	0	0	0	0	0	0	0	0	0	0	0	0
1	54	157	70	28.3987	0	0	0	0	0	0	0	0	0	NA	1	0	0	1
1	43	157	37.9	15.3759	1	1	0	0	0	0	0	0	0	1	0	0	0	0
0	NA	NA	NA	NA	0	0	0	0	0	0	0	0	0	0	0	0	0	0
0	49	159	55	21.7555	0	0	0	0	0	0	0	0	0	0	1	0	0	0
1	56	151	62	27.1918	1	0	0	0	0	0	1	0	0	0	1	0	0	0
1	51	164	91	33.834	1	1	0	0	0	0	0	1	1	0	0	0	0	1
0	64	155	50	20.8117	1	0	1	0	0	1	0	0	0	0	1	0	0	0
0	51	158	69.4	27.8	0	0	0	0	0	0	0	0	0	1	0	0	0	0
0	76	164	65	24.1672	0	0	0	0	0	0	0	0	0	0	1	0	0	0
0	31	171	68	23.255	1	0	0	0	0	1	0	0	0	0	0	0	0	0
1	63	147	48.8	22.5832	1	0	1	0	0	0	1	0	0	0	0	0	0	0
0	58	153	66	28.1943	1	0	0	0	0	1	0	0	0	0	1	0	0	0
0	46	163	70	26.3465	0	0	0	0	0	0	0	0	0	1	1	0	0	1
0	64	155	59	24.5578	1	0	0	0	1	0	0	0	0	1	1	1	1	1
1	66	141	78	39.2334	1	0	0	1	1	1	0	0	0	0	0	0	1	0
1	NA	NA	NA	NA	1	0	0	0	0	1	0	1	0	0	0	0	0	0
0	NA	NA	NA	NA	0	0	0	0	0	0	0	0	0	0	0	0	0	0
1	NA	NA	NA	NA	0	0	0	0	0	0	0	0	0	0	0	0	0	0
0	41	167	60	21.5139	0	0	0	0	0	0	0	0	0	1	0	0	0	0
0	29	162	82	31.2452	1	1	0	0	0	1	1	0	0	0	1	0	0	1
0	44	172	65	21.9713	0	0	0	0	0	0	0	0	0	0	0	0	0	0
1	42	157	50	20.2848	0	0	0	0	0	0	0	0	0	0	0	0	1	0
0	45	154	66	27.8293	1	0	0	1	0	1	0	0	0	0	0	0	0	1
1	45	149	59	26.5754	1	0	1	0	0	0	1	1	0	0	1	0	0	0
0	53	163	64	24.0882	0	0	0	0	0	0	0	0	0	1	0	0	0	0
0	44	169	67	23.4586	1	0	1	1	1	0	0	0	0	0	1	0	0	0
1	26	151	52	22.806	1	0	0	0	0	1	0	0	0	0	0	0	0	0
1	54	161	60.8	23.4559	0	0	0	0	0	0	0	0	0	0	0	0	0	1
0	NA	NA	NA	NA	0	0	0	0	0	0	0	0	0	0	0	0	0	0
1	72	146	40	18.7652	1	0	1	0	0	0	1	1	0	0	0	0	0	0
0	62	169	63	22.0581	1	0	1	1	0	0	0	0	1	1	0	0	0	0
0	NA	NA	NA	NA	1	0	1	1	0	1	0	0	0	0	0	0	0	0
1	54	159	53	20.9644	1	1	0	0	0	0	0	1	0	0	0	0	1	0
1	45	157	42	17.0392	1	1	1	0	0	0	0	1	0	0	0	0	1	0
1	34	160	53.8	21.0156	1	0	1	0	1	0	1	0	0	0	0	0	0	0
1	54	150	54	24	1	1	0	0	1	0	1	0	0	0	1	0	1	1
1	NA	NA	NA	NA	1	0	1	0	0	0	1	0	1	0	0	0	0	0
1	44	152	58	25.1039	0	0	0	0	0	0	0	0	0	0	0	0	0	0
1	49	155	49	20.3954	1	1	1	0	0	0	0	1	0	0	1	0	0	0
1	37	142	50	24.7967	0	0	0	0	0	0	0	0	0	0	0	0	0	0
0	NA	NA	NA	NA	0	0	0	0	0	0	0	0	0	0	0	0	0	0
0	39	170	85.5	29.5848	0	0	0	0	0	0	0	0	0	0	1	0	0	1
0	37	168	64.2	22.7466	1	0	0	0	0	1	0	0	0	0	1	0	1	1
0	26	169	89.5	31.3364	0	0	0	0	0	0	0	0	0	0	1	0	0	1
0	48	174	72	23.7812	1	0	1	0	0	0	1	0	1	0	1	0	0	0
1	NA	NA	NA	NA	1	0	0	0	1	0	0	1	0	0	0	0	0	0
0	35	168	66	23.3844	0	0	0	0	0	0	0	0	0	0	1	0	0	0
1	48	144	42.8	20.6404	1	0	1	0	0	0	0	0	0	0	1	0	0	0
1	46	158	49	19.6283	1	0	1	0	1	1	0	0	0	0	0	0	0	0
1	36	159	62	24.5243	0	0	0	0	0	0	0	0	0	0	0	0	0	0
0	55	166	70	25.4028	0	0	0	0	0	0	0	0	0	1	1	0	0	0
1	47	152	49.6	21.4681	1	0	0	0	0	0	0	0	0	0	1	0	0	0
1	48	158	51.2	20.5095	1	0	1	1	0	0	0	1	0	0	0	0	0	0
1	45	157	48.5	19.6763	1	0	0	0	1	1	0	1	0	0	0	0	0	0
0	41	162	79.9	30.4451	0	0	0	0	0	0	0	0	0	1	1	0	0	1
0	58	161	61	23.533	1	0	1	1	0	1	0	0	0	1	1	1	0	0
0	35	173	105	35.083	0	0	0	0	0	0	0	0	0	0	1	1	0	1
0	47	169	75	26.2596	1	0	1	1	1	0	0	0	0	1	1	0	0	0
0	40	172	79	26.7036	1	1	1	0	1	0	0	0	0	0	1	0	0	1
1	46	159	53.2	21.0435	0	0	0	0	0	0	0	0	0	0	0	0	0	0
0	NA	NA	NA	NA	1	0	0	0	0	0	0	0	1	0	0	0	0	0
0	48	163	66	24.841	1	1	0	0	0	0	0	1	0	1	0	0	0	0
1	42	159	64.5	25.5132	1	0	1	0	0	1	0	1	0	0	1	0	0	0
0	53	156	71	29.1749	1	1	0	0	0	0	0	0	0	1	1	0	1	1
1	44	166	62	22.4996	1	0	1	1	1	0	0	0	0	0	0	0	0	0
0	46	171	78	26.6749	0	0	0	0	0	0	0	0	0	1	1	0	0	0
0	41	168	85	30.1162	1	1	0	0	1	1	0	0	0	1	1	0	0	1
1	53	NA	NA	NA	1	0	0	1	1	0	0	0	0	0	1	0	0	1
1	48	156	58	23.833	1	0	0	0	0	0	0	1	1	0	0	0	0	0
0	57	164	57	21.1927	0	0	0	0	0	0	0	0	0	NA	0	0	0	0
0	47	159	62	24.5243	1	1	0	0	1	1	0	0	0	1	0	0	0	0
0	62	165	80	29.3848	0	0	0	0	0	0	0	0	0	0	1	0	0	1
1	NA	NA	NA	NA	0	0	0	0	0	0	0	0	0	0	0	0	0	0
0	NA	NA	NA	NA	0	0	0	0	0	0	0	0	0	0	0	0	0	0
1	63	144	56	27.0062	1	1	1	0	1	0	0	0	0	0	1	0	0	1
1	29	157.5	46	18.5437	1	0	0	1	0	0	0	1	1	0	0	0	0	0
1	47	NA	NA	NA	1	1	0	0	0	0	1	0	0	NA	1	0	0	0
0	54	169	63.8	22.3382	0	0	0	0	0	0	0	0	0	0	1	0	0	1
1	42	153	52.5	22.4273	1	0	0	0	0	0	0	1	0	0	1	0	0	0
0	42	164	71	26.398	0	0	0	0	0	0	0	0	0	0	1	0	0	0
1	48	141	41	20.6227	1	0	1	0	0	0	0	0	0	0	0	0	0	0
1	34	155	53.8	22.3933	1	0	1	0	1	1	0	0	0	0	0	0	0	0
1	62	157	63	25.5588	0	0	0	0	0	0	0	0	0	0	0	0	1	0
1	48	159	95.5	37.7754	1	0	0	0	1	0	1	0	0	0	1	0	0	1
1	45	149	53.3	24.0079	0	0	0	0	0	0	0	0	0	0	0	0	0	0
0	32	179	83.1	25.9355	0	0	0	0	0	0	0	0	0	1	1	0	0	0
1	38	150	57.5	25.5556	1	0	0	0	1	1	1	0	0	1	0	0	0	0
0	44	165	72	26.4463	0	0	0	0	0	0	0	0	0	0	1	0	0	1
1	NA	NA	NA	NA	0	0	0	0	0	0	0	0	0	0	0	0	0	0
0	62	157	48	19.4734	1	1	1	1	0	0	0	0	0	0	0	0	1	0
0	45	169	67	23.4586	1	1	1	1	0	0	0	0	0	1	1	1	0	1
0	50	165	61	22.4059	1	0	0	0	1	1	0	1	0	0	0	0	0	0
0	NA	NA	NA	NA	0	0	0	0	0	0	0	0	0	0	0	0	0	0
0	55	159	56	22.151	1	0	1	0	1	0	0	0	0	0	0	0	0	0
0	60	167	62	22.231	1	1	0	1	0	0	0	0	0	0	1	1	1	0
0	52	159	65	25.711	1	1	1	1	0	0	0	0	0	1	1	0	0	1
1	44	154	47	19.8178	1	1	1	0	0	0	1	0	0	0	0	0	0	0
1	52	154	48.7	20.5347	0	0	0	0	0	0	0	0	0	0	0	0	0	0
0	45	179	88	27.4648	0	0	0	0	0	0	0	0	0	1	1	0	1	1
0	42	162	68	25.9107	1	0	0	0	0	0	0	0	0	0	0	0	0	0
0	54	159	57	22.5466	1	0	0	1	0	1	1	0	0	0	0	0	0	0
0	44	158	58	23.2335	1	0	0	1	1	0	0	0	0	0	1	0	0	0
1	39	153	70	29.903	0	0	0	0	0	0	0	0	0	0	1	0	0	1
0	34	172	86	29.0698	1	0	0	0	0	1	0	0	0	1	1	0	0	1
1	60	152.5	55	23.6496	1	0	1	0	1	0	0	1	0	0	0	0	0	0
0	NA	NA	NA	NA	1	1	1	0	0	0	0	1	0	0	0	0	0	0
1	48	151	49	21.4903	1	0	1	0	1	0	1	0	0	0	1	0	0	0
0	38	169	68.6	24.0188	1	0	0	0	0	1	0	0	0	1	0	0	0	0
1	47	152	50.7	21.9443	1	1	0	0	0	1	0	1	0	0	1	0	0	0
0	35	170	75	25.9516	0	0	0	0	0	0	0	0	0	0	1	0	0	0
0	59	166	55	19.9594	0	0	0	0	0	0	0	0	0	0	0	0	0	0
0	55	166	71	25.7657	1	1	0	1	1	0	0	0	0	0	1	0	0	0
0	59	171	73	24.9649	1	1	0	0	0	0	0	0	0	0	0	1	0	0
0	64	160	70	27.3438	1	0	0	0	1	1	0	0	0	1	1	0	0	0
1	48	152	65	28.1337	0	0	0	0	0	0	0	0	0	0	0	0	0	0
0	51	174	73	24.1115	1	0	0	1	1	0	0	0	0	0	1	0	0	1
0	NA	NA	NA	NA	1	0	0	0	0	1	0	0	0	0	0	0	0	0
0	53	168	69.6	24.6599	0	0	0	0	0	0	0	0	0	0	0	0	0	0
0	54	161	54	20.8325	1	0	1	0	0	0	0	0	0	1	0	0	0	0
1	53	154	52.1	21.9683	1	1	1	0	1	0	0	0	0	0	1	0	1	0
0	42	172	75.2	25.4191	1	0	0	0	1	0	0	0	0	0	1	0	1	1
0	65	155	52	21.6441	1	1	0	0	0	0	0	0	0	1	1	0	0	0
0	49	163	67.4	25.3679	1	0	0	0	0	0	1	1	0	0	1	0	0	0
1	54	154	39	16.4446	1	0	1	0	0	1	1	0	0	0	0	0	0	0
1	47	166	65	23.5883	1	0	1	1	0	0	0	0	1	0	1	1	0	0
1	NA	NA	NA	NA	1	0	0	1	0	0	0	1	0	0	0	0	0	0
1	43	155	57.2	23.8085	1	1	0	0	0	1	1	0	0	0	0	0	0	0
0	51	164	60	22.3081	1	1	1	0	0	1	0	0	0	0	1	0	0	0
0	40	159.5	60	23.5847	0	0	0	0	0	0	0	0	0	0	0	0	0	0
0	NA	NA	NA	NA	0	0	0	0	0	0	0	0	0	0	0	0	0	0
0	65	172	80	27.0416	1	0	0	0	1	0	0	0	0	1	1	0	0	1
1	52	145.5	53.5	25.2713	1	1	1	0	0	0	1	0	0	0	1	0	0	0
0	34	165	63	23.1405	0	0	0	0	0	0	0	0	0	0	1	0	0	1
1	52	153	59.8	25.5457	1	0	1	0	0	0	0	0	0	0	1	0	1	0
0	47	175	87	28.4082	1	0	0	1	1	1	0	0	0	0	1	1	0	1
1	56	148	53	24.1965	1	0	0	0	0	1	0	0	0	0	0	0	0	0
0	NA	NA	NA	NA	1	0	0	0	0	0	0	0	0	0	0	0	0	0
0	52	170	84	29.0657	1	1	1	1	0	0	0	0	0	0	1	0	0	1
1	44	144	60	28.9352	0	0	0	0	0	0	0	0	0	0	1	0	0	1
0	63	165	69	25.3444	1	0	1	1	0	0	0	0	1	1	0	0	0	0
1	44	156	53.8	22.1072	1	0	1	0	0	0	0	0	0	0	0	0	0	0
0	30	168	69	24.4473	1	0	1	0	0	1	1	0	0	0	0	0	0	0
1	52	153	59.3	25.3321	0	0	0	0	0	0	0	0	0	0	1	0	0	0
0	62	164	58	21.5645	1	0	0	0	0	0	0	1	0	1	0	0	0	0
0	NA	NA	NA	NA	1	0	0	0	1	1	0	1	0	0	0	0	0	0
0	55	163	72	27.0993	1	0	0	0	1	0	0	0	0	1	1	0	0	1
1	33	152	65	28.1337	1	1	0	0	0	0	0	0	0	0	0	0	0	0
0	71	166	65	23.5883	0	0	0	0	0	0	0	0	0	0	0	0	0	0
0	NA	NA	NA	NA	1	0	1	1	0	0	1	0	0	0	0	0	0	0
1	NA	NA	NA	NA	1	0	1	0	1	0	0	1	0	0	0	0	0	0
1	55	NA	NA	NA	0	0	0	0	0	0	0	0	0	0	1	0	0	0
0	NA	NA	NA	NA	1	0	0	1	0	0	0	0	0	0	0	0	0	0
0	48	170	68	23.5294	1	0	0	0	0	0	1	0	0	0	1	0	0	0
1	53	147	46	21.2874	1	1	1	0	0	0	0	1	0	0	1	0	0	0
1	72	143	54	26.4072	1	1	0	1	0	0	0	0	0	0	0	0	1	0
0	44	162	54.6	20.8048	0	0	0	0	0	0	0	0	0	0	0	1	0	0
1	NA	NA	NA	NA	0	0	0	0	0	0	0	0	0	0	0	0	0	0
1	51	163	66	24.841	0	0	0	0	0	0	0	0	0	0	0	0	0	0
1	66	159	78.1	30.8928	0	0	0	0	0	0	0	0	0	0	1	0	0	1
0	45	157	59	23.9361	0	0	0	0	0	0	0	0	0	0	0	0	1	0
0	NA	NA	NA	NA	1	0	0	0	1	1	0	1	0	0	0	0	0	0
0	NA	NA	NA	NA	0	0	0	0	0	0	0	0	0	0	0	0	0	0
0	38	167	74	26.5338	0	0	0	0	0	0	0	0	0	1	1	0	0	1
0	46	166.5	67.1	24.2044	1	0	0	0	0	1	0	0	0	0	0	0	0	0
1	44	158	48	19.2277	1	0	0	0	0	0	0	0	1	0	0	0	0	0
0	48	172	79	26.7036	1	0	0	1	0	0	1	1	0	1	1	0	0	1
0	NA	NA	NA	NA	1	1	0	0	0	1	0	1	0	0	0	0	0	0
1	46	158.5	60.6	24.122	1	0	1	0	0	0	0	1	1	0	0	0	0	0
0	48	165	72	26.4463	1	1	0	0	1	1	0	0	0	1	1	0	0	1
1	61	150	57	25.3333	0	0	0	0	0	0	0	0	0	NA	0	0	0	0
1	26	150	46.7	20.7556	1	0	0	1	0	0	0	0	0	0	0	0	0	0
0	35	168	71.6	25.3685	1	0	0	0	0	1	0	0	0	1	1	0	0	0
0	41	168	70	24.8016	0	0	0	0	0	0	0	0	0	0	1	0	0	0
1	44	155	57	23.7253	0	0	0	0	0	0	0	0	0	0	0	0	0	0
0	NA	NA	NA	NA	0	0	0	0	0	0	0	0	0	0	0	0	0	0
0	45	170	78	26.9896	0	0	0	0	0	0	0	0	0	0	1	0	0	1
0	50	171	73	24.9649	1	1	0	0	0	0	0	0	0	1	0	0	0	0
1	68	153	56.7	24.2215	0	0	0	0	0	0	0	0	0	0	1	0	1	0
0	NA	NA	NA	NA	0	0	0	0	0	0	0	0	0	0	0	0	0	0
0	45	165	72	26.4463	1	0	1	0	1	1	0	0	0	NA	0	0	0	0
1	58	NA	NA	NA	0	0	0	0	0	0	0	0	0	NA	0	0	0	1
0	49	174	86	28.4053	1	1	1	0	0	0	0	0	1	1	1	0	0	1
1	42	153	59	25.204	1	0	0	0	0	1	0	0	0	0	0	0	0	0
0	46	157	68	27.5873	1	0	1	0	1	1	0	0	0	0	1	0	0	0
0	46	169	66.1	23.1434	0	0	0	0	0	0	0	0	0	1	1	0	0	0
1	55	151	56.7	24.8673	0	0	0	0	0	0	0	0	0	0	1	0	1	0
0	NA	NA	NA	NA	0	0	0	0	0	0	0	0	0	0	0	0	0	0
0	42	165	75	27.5482	1	0	0	0	0	1	0	0	0	NA	1	0	0	0
1	59	149	50	22.5215	1	0	0	1	1	0	0	0	1	0	0	1	0	0
0	46	162	68	25.9107	1	0	0	0	1	0	0	0	0	0	1	0	0	0
0	42	171	71.8	24.5546	0	0	0	0	0	0	0	0	0	0	1	0	1	0
0	53	159	76.5	30.2599	0	0	0	0	0	0	0	0	0	0	1	0	0	1
1	49	162.5	67	25.3728	1	0	1	1	0	0	1	0	0	0	1	0	0	0
0	60	154	54	22.7694	1	1	1	1	0	0	0	0	0	NA	0	0	0	0
1	53	148	46.2	21.092	1	0	0	1	1	1	0	0	0	0	0	0	0	0
0	28	167	57	20.4382	1	1	1	0	0	1	0	0	0	1	0	0	0	0
1	53	158	64	25.6369	1	1	1	0	0	0	0	1	0	0	0	0	0	0
0	28	172	80.4	27.1769	1	0	0	1	1	0	1	0	0	1	1	0	0	1
0	62	174	64	21.1389	1	0	1	0	0	0	0	0	0	0	0	0	0	0
0	64	156	56	23.0112	0	0	0	0	0	0	0	0	0	1	0	0	0	0
1	51	151	60.3	26.4462	1	0	0	0	0	0	1	0	0	0	1	0	0	0
1	30	159	46	18.1955	1	0	0	0	0	1	1	1	0	0	0	0	0	0
1	NA	NA	NA	NA	1	0	1	0	0	0	0	0	0	0	1	0	0	0
1	43	160	60	23.4375	1	0	1	0	0	0	0	0	0	0	1	0	0	0
0	55	169	66	23.1084	0	0	0	0	0	0	0	0	0	0	1	0	0	0
0	63	167	70.8	25.3864	0	0	0	0	0	0	0	0	0	0	0	1	0	0
1	61	NA	NA	NA	0	0	0	0	0	0	0	0	0	0	1	0	0	1
0	39	173	76	25.3934	1	0	0	0	0	0	1	0	0	NA	1	0	0	1
0	44	167	76	27.2509	0	0	0	0	0	0	0	0	0	0	1	0	0	1
1	49	148	57	26.0226	0	0	0	0	0	0	0	0	0	NA	1	0	0	0
0	31	173	79	26.3958	1	1	1	0	1	0	0	0	0	0	1	1	0	1
0	46	178	120	37.874	1	1	0	1	1	0	0	0	0	0	1	1	1	1
0	57	159	58	22.9421	1	1	0	0	0	0	0	0	0	1	0	0	0	0
1	33	147	45	20.8247	1	0	1	0	0	0	1	1	0	0	1	0	0	0
1	52	162	63.9	24.3484	1	0	1	0	1	1	0	0	0	0	1	0	0	1
1	50	150	60	26.6667	0	0	0	0	0	0	0	0	0	0	1	0	0	1
1	51	151	60.3	26.4462	1	0	0	0	0	0	0	1	1	0	1	0	0	0
0	41	167	66	23.6652	0	0	0	0	0	0	0	0	0	0	1	0	1	0
0	NA	NA	NA	NA	0	0	0	0	0	0	0	0	0	0	0	0	0	0
0	64	168	72	25.5102	0	0	0	0	0	0	0	0	0	0	1	0	1	0
0	48	175	70.7	23.0857	0	0	0	0	0	0	0	0	0	0	1	0	0	1
0	46	176	86	27.7634	1	0	0	1	1	0	0	0	1	1	1	0	0	1
0	NA	NA	NA	NA	0	0	0	0	0	0	0	0	0	0	0	0	0	0
0	40	178	64	20.1995	1	0	0	0	0	1	0	0	0	1	1	0	0	0
0	43	151	67	29.3847	1	0	0	0	1	1	0	1	0	0	0	0	0	0
0	60	164	73	27.1416	1	0	0	0	1	0	0	0	0	0	0	0	1	1
1	53	142	49	24.3007	0	0	0	0	0	0	0	0	0	0	0	0	0	0
1	53	155	56	23.3091	0	0	0	0	0	0	0	0	0	0	1	0	0	0
0	36	169	73.2	25.6294	1	1	0	1	0	1	0	0	0	0	1	0	1	0
0	30	176	73.6	23.7603	1	0	0	0	1	0	0	0	0	0	0	0	0	0
0	31	182	87.9	26.5367	0	0	0	0	0	0	0	0	0	0	0	0	0	1
0	35	165	77	28.2828	1	0	0	0	1	1	0	0	0	1	0	0	0	1
0	72	167	69	24.7409	1	0	1	0	0	0	0	0	0	1	0	0	0	0
0	48	162	61.8	23.5482	1	1	0	0	0	0	0	0	0	0	0	0	0	0
0	35	164	64	23.7954	0	0	0	0	0	0	0	0	0	1	1	0	0	1
0	31	169	86	30.111	0	0	0	0	0	0	0	0	0	0	0	0	1	1
1	44	154	49.6	20.9142	0	0	0	0	0	0	0	0	0	0	0	0	0	0
1	84	151	52.5	23.0253	1	0	1	1	0	0	1	0	0	0	0	0	0	0
0	48	157	60	24.3418	1	0	0	0	0	0	1	0	0	0	0	0	1	1
1	62	149	62	27.9267	1	0	0	0	1	0	0	0	1	0	0	0	0	1
0	48	167	72.7	26.0676	1	0	0	0	1	1	0	0	0	1	1	0	0	1
0	NA	NA	NA	NA	0	0	0	0	0	0	0	0	0	0	0	0	0	0
1	44	166	65.9	23.9149	1	0	1	1	0	0	0	0	0	0	1	0	0	1
0	54	156	57	23.4221	0	0	0	0	0	0	0	0	0	0	1	0	0	0
0	45	174	78	25.763	0	0	0	0	0	0	0	0	0	1	1	0	0	1
0	48	164	70	26.0262	0	0	0	0	0	0	0	0	0	1	1	0	0	1
0	NA	NA	NA	NA	1	0	0	0	0	1	0	0	0	0	0	0	0	0
0	53	169	62.8	21.988	1	0	0	1	0	1	0	0	0	0	0	0	0	0
1	33	157	48.5	19.6763	1	1	0	1	0	1	0	0	0	0	0	0	0	0
1	54	157	64.8	26.2891	1	0	0	0	1	0	1	0	0	0	1	0	0	1
0	54	166	71	25.7657	1	0	0	0	1	1	0	0	0	1	1	0	0	1
0	52	166	56	20.3223	0	0	0	0	0	0	0	0	0	0	0	0	0	0
1	45	157	65.5	26.5731	0	0	0	0	0	0	0	0	0	0	0	0	0	0
0	61	157	51.7	20.9745	1	0	0	1	0	0	0	0	0	0	0	0	1	0
1	49	150	49.7	22.0889	1	0	1	0	0	1	0	0	0	0	1	0	0	0
0	38	161	64	24.6904	1	0	0	0	0	1	0	0	0	0	1	0	0	1
1	44	167	72	25.8166	1	0	1	0	1	0	0	1	0	0	0	0	0	0
1	47	162	51	19.433	0	0	0	0	0	0	0	0	0	0	0	0	0	0
0	58	166	71.6	25.9835	0	0	0	0	0	0	0	0	0	1	1	0	1	0
0	48	164	69	25.6544	0	0	0	0	0	0	0	0	0	1	1	0	0	0
0	61	154	63	26.5643	1	0	1	1	0	0	1	0	0	0	1	0	0	0
0	54	165	89	32.6905	1	0	0	1	1	0	0	0	0	1	1	0	1	1
1	53	160	72	28.125	0	0	0	0	0	0	0	0	0	NA	0	0	0	0
1	49	152	57	24.6711	1	0	0	1	1	0	0	0	0	NA	0	0	0	0
0	37	165	78	28.6501	1	0	0	0	0	1	0	0	0	0	1	0	0	0
0	59	165	72	26.4463	0	0	0	0	0	0	0	0	0	0	1	0	1	0
0	49	166	70.3	25.5117	0	0	0	0	0	0	0	0	0	1	1	0	0	0
0	66	167	70	25.0995	0	0	0	0	0	0	0	0	0	1	1	0	0	1
0	49	166.5	72.6	26.1884	0	0	0	0	0	0	0	0	0	0	1	0	0	0
1	49	150	60.5	26.8889	1	0	0	0	1	0	1	1	0	0	1	0	1	1
0	31	168	72	25.5102	1	0	1	0	0	0	0	0	0	1	1	0	0	1
1	41	164	75	27.8852	0	0	0	0	0	0	0	0	0	0	0	0	0	0
0	50	166	65.4	23.7335	1	0	0	0	0	1	1	0	0	0	1	0	0	1
0	38	167	74	26.5338	1	0	0	0	0	1	0	0	0	1	1	0	0	1
0	45	169	90.7	31.7566	0	0	0	0	0	0	0	0	0	0	1	0	0	1
1	40	167	59	21.1553	1	1	1	1	0	0	0	0	0	0	1	0	0	0
0	NA	NA	NA	NA	0	0	0	0	0	0	0	0	0	0	0	0	0	0
0	28	168	61.2	21.6837	1	0	0	0	1	1	0	1	0	1	0	0	0	0
0	42	164	51	18.9619	0	0	0	0	0	0	0	0	0	NA	0	0	0	0
1	50	163	67	25.2174	1	1	0	1	0	1	0	0	0	0	1	0	0	1
0	56	176	95	30.6689	0	0	0	0	0	0	0	0	0	1	1	1	1	1
0	64	159	67	26.5021	0	0	0	0	0	0	0	0	0	NA	1	0	0	0
0	53	173	70	23.3887	1	0	0	0	1	1	1	0	0	0	0	0	1	0
0	34	175	80.8	26.3837	1	0	0	0	1	1	0	0	0	0	1	0	0	1
0	17	163	50.6	19.0448	1	1	0	0	0	1	0	0	0	0	0	0	0	0
0	48	156	63.2	25.9698	1	0	1	0	0	0	0	0	0	0	1	0	0	0
0	27	164	63	23.4236	0	0	0	0	0	0	0	0	0	0	1	0	0	0
0	41	169	55.3	19.3621	0	0	0	0	0	0	0	0	0	0	1	0	0	0
0	58	167	66	23.6652	1	0	0	0	0	1	0	1	1	1	1	1	1	1
1	51	162	65.2	24.8438	1	0	0	0	0	0	0	1	0	0	0	0	0	0
0	53	160	88	34.375	1	0	0	0	0	1	0	0	0	1	0	1	0	0
1	NA	NA	NA	NA	1	0	1	1	0	0	1	0	0	0	0	0	0	0
0	39	162	70	26.6728	1	1	0	0	1	1	0	0	0	1	1	0	0	1
1	36	156	49	20.1348	1	0	0	0	0	0	0	1	0	0	0	0	0	0
0	48	157	62	25.1532	1	0	0	1	1	1	0	0	0	1	1	0	0	0
1	31	166	48.5	17.6005	1	1	0	0	1	0	1	0	0	0	0	0	0	0
0	46	163	53.5	20.1362	0	0	0	0	0	0	0	0	0	0	1	0	0	0
1	42	159	43	17.0088	1	1	1	0	0	0	0	0	0	0	0	0	0	0
1	54	155	52	21.6441	1	1	0	1	0	0	0	1	0	0	0	0	0	0
1	NA	NA	NA	NA	0	0	0	0	0	0	0	0	0	0	0	0	0	0
0	NA	NA	NA	NA	1	0	0	0	0	1	0	0	0	0	0	0	0	0
1	42	155	58	24.1415	1	1	1	0	0	0	1	0	0	0	0	0	0	1
1	44	154	75	31.6242	1	1	0	0	1	0	1	0	0	0	1	0	0	1
1	42	152	53	22.9398	1	1	1	0	0	0	1	0	0	0	0	0	0	0
0	43	158	67	26.8386	1	0	0	0	1	1	0	0	1	1	1	0	0	0
1	59	149	53	23.8728	0	0	0	0	0	0	0	0	0	0	1	0	1	0
0	37	167.5	64.4	22.9539	0	0	0	0	0	0	0	0	0	0	1	0	0	0
1	32	170	71	24.5675	0	0	0	0	0	0	0	0	0	0	0	0	0	0
1	25	156	49	20.1348	1	1	1	0	0	0	1	0	0	0	0	0	0	0
1	45	162	59	22.4813	0	0	0	0	0	0	0	0	0	0	0	0	0	0
0	44	163	53	19.9481	1	1	1	0	0	0	0	0	0	1	0	0	0	0
0	NA	NA	NA	NA	1	1	0	0	0	1	0	0	0	0	0	0	0	0
0	63	175	74.5	24.3265	0	0	0	0	0	0	0	0	0	0	1	0	1	0
1	49	146	49	22.9874	1	0	0	0	1	1	0	0	1	0	1	0	0	0
0	34	166	71	25.7657	0	0	0	0	0	0	0	0	0	0	0	0	0	0
0	NA	170	65	22.4913	0	0	0	0	0	0	0	0	0	0	0	0	0	0
0	41	162	59	22.4813	1	0	1	0	1	0	1	0	0	0	0	0	0	0
0	63	163	75	28.2284	1	0	0	1	1	1	0	0	0	1	1	0	0	1
1	62	159	62.5	24.7221	1	0	0	1	0	0	0	0	0	0	1	0	0	0
0	NA	NA	NA	NA	1	1	1	0	0	0	1	0	0	0	0	0	0	0
1	68	159	91	35.9954	1	0	1	1	1	0	0	0	0	0	0	0	0	0
0	64	174.5	75	24.6303	0	0	0	0	0	0	0	0	0	0	0	0	1	0
0	44	166	76	27.5802	1	0	0	1	1	1	0	0	0	0	0	1	1	1
1	60	147	43	19.8991	0	0	0	0	0	0	0	0	0	0	0	0	0	0
0	59	157	61	24.7475	0	0	0	0	0	0	0	0	0	0	1	0	1	0
0	59	163	75.9	28.5671	0	0	0	0	0	0	0	0	0	0	1	0	1	0
0	40	175	59	19.2653	1	0	0	0	1	1	0	1	0	1	1	0	0	0
0	43	169	77	26.9598	1	1	1	0	0	0	0	0	0	0	1	0	0	1
1	71	144	60	28.9352	0	0	0	0	0	0	0	0	0	0	1	0	0	0
1	48	149	58	26.1249	0	0	0	0	0	0	0	0	0	NA	0	0	0	0
1	40	155	57.4	23.8918	1	0	0	1	1	0	0	0	0	0	1	0	0	0
0	51	159	54	21.3599	1	1	1	0	0	0	1	0	0	NA	0	0	0	0
1	51	157	64	25.9645	0	0	0	0	0	0	0	0	0	0	1	0	0	1
1	NA	NA	NA	NA	1	0	1	1	0	0	1	0	0	0	0	0	0	0
1	64	154	64	26.986	0	0	0	0	0	0	0	0	0	0	1	0	0	0
0	40	177	76.8	24.514	1	0	1	0	0	0	0	0	0	0	1	0	0	0
0	29	165	74	27.1809	1	0	1	0	0	1	1	0	0	0	0	0	0	1
0	43	167	67	24.0238	0	0	0	0	0	0	0	0	0	1	0	0	0	0
1	52	152	51.4	22.2472	0	0	0	0	0	0	0	0	0	0	1	0	0	0
1	55	159	55	21.7555	0	0	0	0	0	0	0	0	0	0	0	0	0	0
1	40	163	64	24.0882	0	0	0	0	0	0	0	0	0	NA	0	0	0	0
0	63	152	66	28.5665	1	0	0	0	1	0	0	0	0	1	1	0	1	0
1	37	159	47	18.591	0	0	0	0	0	0	0	0	0	0	0	0	0	0
1	60	155	49.5	20.6035	1	0	0	1	0	0	0	0	1	0	1	0	0	0
0	57	158	87.2	34.9303	0	0	0	0	0	0	0	0	0	0	1	1	0	1
0	65	170.5	74.8	25.7308	1	0	0	1	0	0	0	0	0	0	0	1	1	0
1	52	160	66	25.7812	0	0	0	0	0	0	0	0	0	0	0	0	0	0
0	37	164	68	25.2826	0	0	0	0	0	0	0	0	0	0	1	0	0	1
0	45	172	67	22.6474	0	0	0	0	0	0	0	0	0	NA	1	0	0	0
0	35	163	69.1	26.0078	1	0	0	0	1	1	1	0	0	0	1	0	0	0
0	25	175	59	19.2653	0	0	0	0	0	0	0	0	0	1	0	0	0	0
1	45	153	51.2	21.8719	1	0	0	1	0	1	1	0	0	0	0	0	0	0
1	51	150	58	25.7778	1	1	1	0	0	0	0	0	0	0	1	0	0	0
0	65	164	81	30.116	1	0	0	1	1	1	0	0	0	0	1	1	0	1
0	30	168	81	28.699	1	0	0	0	0	1	0	0	0	0	1	0	0	1
0	NA	NA	NA	NA	0	0	0	0	0	0	0	0	0	0	0	0	0	0
0	NA	NA	NA	NA	0	0	0	0	0	0	0	0	0	0	0	0	0	0
0	48	174	68	22.46	1	0	0	0	0	1	0	0	0	1	1	0	0	0
0	43	177	83	26.493	0	0	0	0	0	0	0	0	0	1	0	0	0	0
1	46	155	63	26.2227	1	0	1	1	0	1	0	0	0	0	0	0	0	0
0	54	169	57	19.9573	1	0	1	0	0	0	0	0	0	1	0	0	0	0
1	66	141	78	39.2334	1	0	0	1	1	1	0	0	0	0	0	0	1	0
0	41	159	72	28.4799	0	0	0	0	0	0	0	0	0	0	0	0	0	0
0	58	159	65	25.711	0	0	0	0	0	0	0	0	0	0	0	0	0	0
0	50	165	69	25.3444	1	0	1	0	0	0	0	0	0	0	1	0	1	0
1	NA	NA	NA	NA	1	0	1	1	1	0	0	0	0	0	0	0	0	0
1	51	157	74.8	30.3461	1	1	0	0	0	0	0	0	0	0	1	0	0	1
0	55	163	75	28.2284	1	0	0	0	0	1	0	0	0	0	0	0	0	1
1	59	156	54	22.1893	0	0	0	0	0	0	0	0	0	0	0	0	0	0
0	58	171	66	22.571	0	0	0	0	0	0	0	0	0	1	0	0	1	0
0	52	165	62.9	23.1038	0	0	0	0	0	0	0	0	0	0	1	0	0	0
0	51	161	66.4	25.6163	0	0	0	0	0	0	0	0	0	0	1	0	1	0
0	48	176	76.1	24.5674	0	0	0	0	0	0	0	0	0	1	1	0	0	1
0	54	161	87.2	33.6407	0	0	0	0	0	0	0	0	0	1	1	0	1	1
1	56	152	50	21.6413	1	1	1	0	0	0	1	0	0	0	1	0	0	0
0	36	171	69	23.597	1	0	0	0	0	1	0	0	0	0	0	0	0	0
1	49	151	55.6	24.3849	1	0	1	0	0	1	0	0	1	0	1	0	0	0
0	NA	NA	NA	NA	1	1	0	1	1	0	0	0	0	0	0	0	0	0
0	41	162	72	27.4348	0	0	0	0	0	0	0	0	0	1	0	0	0	0
0	43	163	67	25.2174	0	0	0	0	0	0	0	0	0	0	1	0	0	0
1	40	164	53.2	19.7799	0	0	0	0	0	0	0	0	0	0	0	0	0	0
1	53	157	50	20.2848	0	0	0	0	0	0	0	0	0	0	0	0	0	0
0	47	166	72	26.1286	1	0	0	0	0	0	1	0	0	0	0	0	0	0
0	44	173	69	23.0546	1	0	1	0	0	0	0	0	0	NA	0	0	0	0
0	41	173	62	20.7157	0	0	0	0	0	0	0	0	0	0	1	0	0	0
1	49	173.5	72	23.9185	1	0	0	1	0	0	0	1	1	0	1	0	0	0
1	NA	NA	NA	NA	0	0	0	0	0	0	0	0	0	0	0	0	0	0
0	48	161	63	24.3046	1	1	0	0	0	0	0	0	1	0	1	0	0	0
1	36	150	55	24.4444	1	1	0	0	0	0	0	0	0	0	1	0	0	0
1	NA	NA	NA	NA	0	0	0	0	0	0	0	0	0	0	0	0	0	0
1	54	160	68	26.5625	0	0	0	0	0	0	0	0	0	0	0	0	0	0
1	NA	NA	NA	NA	0	0	0	0	0	0	0	0	0	0	0	0	0	0
0	58	170	63	21.7993	1	1	0	0	0	0	0	0	0	NA	0	0	0	0
0	47	166	84	30.4834	1	1	0	1	0	0	0	0	0	0	1	0	0	1
0	53	165	66	24.2424	0	0	0	0	0	0	0	0	0	0	1	0	0	0
1	NA	NA	NA	NA	0	0	0	0	0	0	0	0	0	0	0	0	0	0
1	53	154	61	25.721	1	0	0	0	0	0	0	1	0	0	1	0	0	0
1	47	158	58.8	23.5539	1	0	0	0	0	0	0	1	0	0	0	0	0	0
0	46	165	66.2	24.3159	1	0	0	1	1	0	1	0	0	1	1	0	0	0
1	58	145	64.9	30.868	1	0	1	0	1	0	0	1	0	0	1	0	1	0
0	67	164	72.1	26.807	0	0	0	0	0	0	0	0	0	0	1	0	1	0
1	33	147	47	21.7502	1	0	1	0	0	0	0	0	0	0	1	0	0	0
1	32	163	54	20.3244	1	1	1	0	0	0	1	0	0	0	0	0	0	0
0	NA	NA	NA	NA	0	0	0	0	0	0	0	0	0	0	0	0	0	0
1	43	151	46	20.1746	1	0	1	0	0	0	0	0	0	0	0	0	0	0
0	62	168	61	21.6128	0	0	0	0	0	0	0	0	0	0	0	0	0	0
0	70	155	56.6	23.5588	0	0	0	0	0	0	0	0	0	0	1	0	1	0
0	NA	NA	NA	NA	0	0	0	0	0	0	0	0	0	0	0	0	0	0
0	61	164	60	22.3081	0	0	0	0	0	0	0	0	0	NA	0	0	0	0
0	32	171	74	25.3069	1	0	1	0	0	0	0	0	1	1	0	0	0	0
0	NA	NA	NA	NA	0	0	0	0	0	0	0	0	0	0	0	0	0	0
0	51	168	78	27.6361	1	0	0	0	1	1	0	0	0	0	1	0	1	1
0	31	168	62.4	22.1088	1	0	1	0	0	0	0	0	1	0	1	0	0	0
0	44	155	56	23.3091	1	0	1	1	0	1	0	0	0	0	0	0	0	0
0	52	176	83	26.7949	1	1	0	0	1	1	0	0	0	0	1	0	0	1
0	NA	NA	NA	NA	1	0	0	0	1	0	1	0	0	0	0	0	0	0
0	48	174	77.3	25.5318	0	0	0	0	0	0	0	0	0	0	1	0	0	1
0	49	154	63	26.5643	1	1	0	1	0	0	0	1	0	0	0	0	0	1
1	63	140	66	33.6735	1	0	0	1	1	0	0	1	0	NA	0	0	0	0
0	58	158	63	25.2363	1	0	1	0	0	0	0	1	0	0	1	0	0	0
0	56	174	85	28.075	0	0	0	0	0	0	0	0	0	0	0	0	0	1
0	46	169	76	26.6097	1	0	0	0	0	0	0	0	0	0	0	0	0	0
0	55	166	82	29.7576	1	0	0	1	1	1	0	0	0	0	0	0	0	1
0	69	154	64	26.986	0	0	0	0	0	0	0	0	0	0	0	0	1	0
1	34	147	47	21.7502	1	1	1	0	0	0	1	0	0	0	0	0	0	0
1	46	158	57	22.8329	0	0	0	0	0	0	0	0	0	0	1	0	0	1
1	47	157	50	20.2848	1	0	1	0	0	0	0	0	0	0	0	0	0	0
0	47	184	99	29.2415	0	0	0	0	0	0	0	0	0	0	0	0	0	1
1	NA	NA	NA	NA	1	0	1	0	0	1	1	0	0	0	0	0	0	0
1	50	162	56	21.3382	1	1	0	0	1	0	0	1	0	NA	0	0	0	0
0	NA	NA	NA	NA	1	0	0	0	0	1	0	0	0	0	0	0	0	0
0	48	170	74.3	25.7093	1	0	0	0	0	1	0	1	0	1	1	0	0	0
0	47	157	77	31.2386	0	0	0	0	0	0	0	0	0	0	1	0	0	1
1	47	155	59	24.5578	0	0	0	0	0	0	0	0	0	0	0	0	0	0
1	59	153	63	26.9127	0	0	0	0	0	0	0	0	0	0	0	0	1	0
0	38	172	55.8	18.8615	0	0	0	0	0	0	0	0	0	0	0	0	0	0
1	51	147	55.1	25.4986	0	0	0	0	0	0	0	0	0	0	1	0	0	0
0	53	162	60	22.8624	0	0	0	0	0	0	0	0	0	NA	0	0	0	0
0	51	170	75	25.9516	1	0	1	0	0	0	0	0	0	0	1	0	0	1
0	65	164.5	71.8	26.5334	0	0	0	0	0	0	0	0	0	0	1	1	0	1
0	31	177	54.7	17.4599	1	0	0	0	0	1	0	0	0	1	0	0	0	0
1	50	157	59	23.9361	1	0	0	0	0	1	0	0	0	0	1	0	0	0
1	NA	NA	NA	NA	1	1	0	0	1	0	1	0	0	0	0	0	0	0
0	29	169	64	22.4082	0	0	0	0	0	0	0	0	0	0	0	0	0	0
1	NA	NA	NA	NA	0	0	0	0	0	0	0	0	0	0	0	0	0	0
0	38	161	72.4	27.931	1	1	0	0	0	0	0	0	1	0	1	0	1	1
0	NA	NA	NA	NA	1	1	0	1	0	0	0	1	0	0	0	0	0	0
0	23	171	59.5	20.3481	0	0	0	0	0	0	0	0	0	0	0	0	0	0
1	62	162	66	25.1486	1	1	1	0	0	0	0	1	0	NA	1	0	0	0
0	37	167	69.8	25.0278	1	1	0	1	0	1	0	0	0	1	1	0	0	1
1	51	153	66	28.1943	0	0	0	0	0	0	0	0	0	0	0	0	0	0
0	54	165	65	23.8751	1	0	0	0	0	1	0	0	0	0	0	0	1	0
0	34	166	50	18.1449	1	1	1	0	0	1	0	0	0	NA	0	0	0	0
1	38	148	55	25.1096	0	0	0	0	0	0	0	0	0	0	0	0	0	0
0	61	168	83	29.4076	0	0	0	0	0	0	0	0	0	NA	0	0	0	0
1	28	162	50	19.052	1	0	0	1	0	1	0	1	0	0	0	0	0	0
0	55	169	78	27.31	0	0	0	0	0	0	0	0	0	NA	0	0	0	0
0	51	168	64	22.6757	0	0	0	0	0	0	0	0	0	0	0	0	0	0
1	48	159	57	22.5466	1	0	1	1	1	0	0	0	0	0	0	0	0	0
0	52	167	79	28.3266	0	0	0	0	0	0	0	0	0	NA	1	0	0	1
1	53	156	62.6	25.7232	1	0	0	0	0	0	0	1	0	0	1	0	0	0
0	53	166	57.9	21.0118	1	1	1	0	0	0	0	0	0	0	0	0	0	0
0	27	175	52	16.9796	1	1	0	1	0	1	0	0	0	1	0	0	0	0
0	34	174	72	23.7812	0	0	0	0	0	0	0	0	0	0	0	0	0	1
1	34	165	50.8	18.6593	1	0	0	1	0	1	0	1	0	0	0	0	0	0
1	43	157	66.5	26.9788	1	0	0	0	1	0	0	0	0	0	0	0	0	1
0	49	159	70.9	28.0448	0	0	0	0	0	0	0	0	0	0	1	0	0	0
1	52	159	53	20.9644	0	0	0	0	0	0	0	0	0	0	1	0	1	0
0	60	161	58	22.3757	1	0	0	1	0	0	0	0	0	NA	1	0	0	0
0	65	167	73.6	26.3903	1	0	0	1	1	0	0	0	0	0	1	0	1	0
0	64	169.5	69.5	24.1905	1	1	1	1	0	0	0	0	0	0	1	0	0	0
1	46	158	62	24.8358	1	0	1	0	0	0	0	0	0	NA	1	0	0	0
0	32	162	63	24.0055	1	0	0	0	1	1	1	0	0	1	1	0	0	0
1	46	148	55	25.1096	1	0	0	0	0	0	1	0	0	NA	0	0	0	0
0	60	158	58	23.2335	1	0	0	1	0	0	0	0	0	1	1	1	1	0
1	67	149	64	28.8275	1	1	1	0	1	0	0	0	0	0	1	0	1	1
0	36	169	71	24.8591	0	0	0	0	0	0	0	0	0	0	1	0	0	0
0	49	179	96	29.9616	1	1	0	0	0	0	0	0	0	1	1	0	1	0
0	NA	NA	NA	NA	0	0	0	0	0	0	0	0	0	0	0	0	0	0
1	NA	NA	NA	NA	1	1	0	1	0	1	0	0	0	0	0	0	0	0
1	26	147	44	20.3619	1	1	1	0	0	0	0	0	0	0	0	0	0	0
0	NA	NA	NA	NA	0	0	0	0	0	0	0	0	0	0	0	0	0	0
0	NA	NA	NA	NA	0	0	0	0	0	0	0	0	0	0	0	0	0	0
0	39	175	100	32.6531	1	1	0	0	0	0	0	0	0	0	1	0	0	1
0	46	171	67	22.913	1	0	0	1	0	1	1	0	0	1	0	0	0	0
0	57	166	72	26.1286	0	0	0	0	0	0	0	0	0	0	0	0	0	1
0	64	165	74	27.1809	0	0	0	0	0	0	0	0	0	0	1	0	0	1
0	59	170	84	29.0657	0	0	0	0	0	0	0	0	0	0	0	0	0	1
0	59	166	51	18.5078	0	0	0	0	0	0	0	0	0	0	0	0	0	0
1	42	160	59	23.0469	1	1	0	0	0	0	0	0	0	0	0	0	0	0
0	55	170	76	26.2976	1	0	1	0	1	1	0	0	0	0	1	0	0	1
1	49	170	68.8	23.8062	1	1	0	0	0	0	0	0	0	0	0	0	0	0
0	41	167	78.5	28.1473	0	0	0	0	0	0	0	0	0	0	1	0	0	1
0	47	169	83.7	29.3057	1	0	1	0	0	1	0	0	0	1	0	0	0	0
1	NA	NA	NA	NA	1	0	1	1	0	0	0	0	0	0	0	0	0	0
0	43	165	78	28.6501	1	0	0	1	1	0	1	0	0	0	1	0	1	0
0	64	168	77.8	27.5652	0	0	0	0	0	0	0	0	0	0	1	1	0	0
0	43	172	99	33.464	1	1	0	0	0	1	0	0	0	0	1	0	0	1
0	43	160	63	24.6094	0	0	0	0	0	0	0	0	0	0	0	0	0	0
0	44	NA	NA	NA	1	0	0	0	0	1	0	0	0	0	1	0	0	0
1	70	151	57.7	25.3059	1	0	0	1	0	1	0	0	0	0	1	0	0	0
0	NA	NA	NA	NA	1	1	0	0	1	0	1	0	0	0	0	0	0	0
0	NA	NA	NA	NA	1	1	0	0	0	0	0	0	0	0	0	0	0	0
0	52	162	70	26.6728	1	0	0	0	0	1	0	1	0	1	0	0	0	0
0	33	162	58	22.1003	1	0	0	0	0	1	0	0	0	1	0	0	0	0
0	56	177	85.3	27.2272	1	1	1	0	0	1	0	0	0	0	1	0	0	1
1	55	156	63	25.8876	1	1	0	0	0	0	1	1	0	0	1	0	0	0
0	45	169	76	26.6097	1	1	0	0	0	1	0	1	0	1	1	0	0	0
1	58	146	46	21.58	0	0	0	0	0	0	0	0	0	NA	0	0	0	0
0	42	157	62	25.1532	1	0	0	1	0	1	0	1	0	0	0	0	0	0
1	42	153	53.5	22.8545	1	0	0	0	1	0	1	1	0	0	0	0	0	0
1	NA	NA	NA	NA	1	0	0	1	1	0	0	0	0	0	0	0	0	0
0	56	169	81	28.3604	1	1	0	0	0	0	0	0	0	0	1	0	1	0
1	32	163	61.5	23.1473	1	1	0	0	0	1	1	0	0	0	0	0	0	0
0	42	178	75	23.6713	0	0	0	0	0	0	0	0	0	0	1	0	0	1
1	NA	NA	NA	NA	1	0	1	0	1	0	1	0	0	0	0	0	0	0
0	28	170	84	29.0657	1	0	0	0	0	1	0	0	0	1	1	0	0	1
1	35	151	50	21.9289	1	0	0	0	0	1	1	1	0	NA	0	0	0	0
0	36	165	73	26.8136	1	0	0	0	1	0	0	0	0	NA	1	0	0	1
1	38	160	51.8	20.2344	1	1	1	0	0	0	0	1	0	0	0	0	0	0
0	30	168	74	26.2188	1	1	0	0	0	0	0	0	0	0	1	0	0	1
1	44	152	49.2	21.295	1	0	0	0	0	0	0	1	0	0	0	0	0	0
0	NA	NA	NA	NA	0	0	0	0	0	0	0	0	0	0	0	0	0	0
0	35	173	73	24.3911	1	1	1	0	1	0	0	0	0	NA	0	0	0	0
0	38	163	57	21.4536	0	0	0	0	0	0	0	0	0	NA	1	0	0	0
1	38	148	57	26.0226	1	0	0	0	0	1	0	1	0	0	0	0	0	0
0	41	165	60.5	22.2222	1	0	0	0	0	1	0	0	1	1	1	0	0	0
0	35	164	57	21.1927	1	0	0	0	1	1	0	1	0	0	0	0	0	0
0	64	163	65.5	24.6528	0	0	0	0	0	0	0	0	0	1	1	0	1	0
1	52	159	64	25.3155	0	0	0	0	0	0	0	0	0	NA	1	0	0	0
1	52	146	62	29.0861	1	0	1	0	0	0	0	1	0	0	1	0	1	0
1	NA	NA	NA	NA	1	1	1	0	0	0	0	1	0	0	0	0	0	0
1	NA	NA	NA	NA	1	0	1	0	1	0	0	0	0	0	0	0	0	0
0	53	172	83	28.0557	0	0	0	0	0	0	0	0	0	1	1	0	0	1
1	51	164	66	24.539	0	0	0	0	0	0	0	0	0	0	0	0	0	0
0	NA	NA	NA	NA	1	0	0	0	0	0	0	0	0	0	0	0	0	0
0	66	159	69	27.2932	1	1	0	0	1	1	0	0	0	0	1	0	0	1
1	52	161	63.8	24.6132	1	0	0	1	1	0	1	0	0	0	0	0	0	0
1	NA	NA	NA	NA	1	0	0	0	1	1	1	0	0	0	0	0	0	0
0	53	155	59.3	24.6826	1	0	0	1	0	0	0	0	0	1	0	0	0	0
0	49	176	82	26.4721	1	1	0	0	0	1	1	0	0	0	1	0	0	1
1	72	167	67.5	24.2031	1	0	0	1	1	0	0	1	0	0	1	0	1	0
0	48	172	74	25.0135	1	0	0	1	1	1	0	0	0	NA	0	0	0	1
1	55	150	69.6	30.9333	1	0	0	0	0	0	0	1	1	0	1	0	1	1
1	63	155	53.9	22.435	1	0	0	1	1	0	0	0	0	0	1	0	0	0
1	56	150	62	27.5556	0	0	0	0	0	0	0	0	0	0	1	0	0	1
0	34	165	79	29.0174	1	0	0	0	1	0	0	0	0	NA	0	0	0	1
0	48	155	64	26.6389	1	0	0	0	0	1	0	0	0	0	0	0	0	0
0	42	177	83	26.493	1	1	0	1	0	1	0	0	0	1	0	0	0	0
1	NA	NA	NA	NA	0	0	0	0	0	0	0	0	0	0	0	0	0	0
1	45	156	60	24.6548	1	0	1	0	0	0	1	0	1	0	0	0	0	0
0	NA	NA	NA	NA	0	0	0	0	0	0	0	0	0	0	0	0	0	0
0	32	162	64	24.3865	1	0	0	1	0	1	0	0	0	0	0	0	0	0
1	43	155	67	27.8876	0	0	0	0	0	0	0	0	0	0	0	0	0	0
0	51	174	73.6	24.3097	1	0	0	0	1	1	0	0	1	0	1	0	0	1
0	53	170	69	23.8754	1	0	1	0	0	1	0	1	0	1	1	0	0	0
0	52	172	77	26.0276	1	0	0	1	0	1	0	0	0	0	0	1	1	1
0	42	160	62	24.2188	1	0	0	0	0	1	0	0	0	0	0	0	0	0
0	46	180	70	21.6049	0	0	0	0	0	0	0	0	0	0	1	0	0	0
0	56	160	62	24.2188	0	0	0	0	0	0	0	0	0	NA	0	0	0	0
1	NA	NA	NA	NA	1	0	0	0	1	1	1	0	0	0	0	0	0	0
1	49	163	65	24.4646	1	0	0	0	0	0	1	1	0	0	1	0	0	0
1	53	145	39	18.5493	0	0	0	0	0	0	0	0	0	0	0	0	0	0
0	39	155	65.3	27.18	0	0	0	0	0	0	0	0	0	0	1	1	0	1
1	54	162	60	22.8624	0	0	0	0	0	0	0	0	0	0	1	0	0	1
0	NA	NA	NA	NA	0	0	0	0	0	0	0	0	0	0	0	0	0	0
0	43	154	64.2	27.0703	1	0	1	0	0	1	0	0	0	0	1	0	0	0
0	NA	NA	NA	NA	1	1	0	1	0	0	0	1	0	0	0	0	0	0
0	NA	NA	NA	NA	1	1	1	0	0	0	1	0	0	0	0	0	0	0
0	49	170	80	27.6817	1	0	0	0	1	0	1	0	0	0	1	1	1	1
1	54	156	57	23.4221	0	0	0	0	0	0	0	0	0	0	1	0	0	0
1	52	153	58	24.7768	0	0	0	0	0	0	0	0	0	0	0	0	0	0
1	58	151	55	24.1217	0	0	0	0	0	0	0	0	0	0	0	0	0	0
1	44	158	50	20.0288	0	0	0	0	0	0	0	0	0	0	0	0	0	0
1	51	156	56	23.0112	1	0	0	1	1	1	0	0	0	0	0	0	0	0
1	42	153	70.5	30.1166	1	0	0	1	0	1	1	0	0	0	0	1	0	0
0	46	162	78	29.7211	0	0	0	0	0	0	0	0	0	0	0	0	0	0
0	52	166	74	26.8544	0	0	0	0	0	0	0	0	0	0	1	0	1	1
0	NA	NA	NA	NA	1	0	0	1	1	1	0	0	0	0	0	0	0	0
1	48	159	74	29.271	0	0	0	0	0	0	0	0	0	0	1	0	0	0
1	NA	NA	NA	NA	0	0	0	0	0	0	0	0	0	0	0	0	0	0
1	NA	NA	NA	NA	0	0	0	0	0	0	0	0	0	0	0	0	0	0
1	42	151	64	28.0689	1	1	1	0	0	1	0	0	0	0	1	0	0	0
1	29	163	56	21.0772	1	0	0	0	0	1	1	1	0	NA	1	0	0	0
1	46	149	62	27.9267	1	0	0	0	0	0	1	0	0	0	0	0	0	0
0	48	171	74	25.3069	1	0	0	0	0	1	0	0	0	0	0	0	0	0
1	46	166	72	26.1286	1	0	0	1	0	0	0	0	0	0	1	0	0	0
0	46	169	68.1	23.8437	0	0	0	0	0	0	0	0	0	1	1	1	0	1
1	50	160	65.1	25.4297	0	0	0	0	0	0	0	0	0	0	0	0	0	0
1	NA	NA	NA	NA	1	0	0	0	0	1	0	0	0	0	0	0	0	0
1	42	159	68	26.8977	0	0	0	0	0	0	0	0	0	0	1	0	0	0
0	47	172	70	23.6614	1	1	1	0	0	0	0	0	1	0	0	0	0	0
1	NA	NA	NA	NA	1	0	1	1	1	0	0	0	0	0	0	0	0	0
0	48	161	86.2	33.2549	1	0	0	0	0	1	0	0	0	0	1	0	0	1
0	46	167	64.4	23.0915	1	1	0	0	0	0	0	0	0	0	0	0	0	0
0	33	178	88	27.7743	0	0	0	0	0	0	0	0	0	1	0	0	0	0
0	40	161	54	20.8325	1	0	1	0	0	1	0	0	1	1	0	0	0	0
0	40	162	55	20.9572	1	0	0	1	0	1	0	0	0	0	1	0	0	0
1	54	147	52	24.064	0	0	0	0	0	0	0	0	0	0	0	0	0	0
1	38	163	56	21.0772	1	0	0	0	1	1	0	1	0	0	1	0	0	0
0	40	175	85.5	27.9184	1	0	0	0	1	1	0	0	0	0	0	0	1	0
1	48	160	52	20.3125	1	0	0	1	0	0	0	0	0	0	1	0	0	0
1	58	150	52.5	23.3333	0	0	0	0	0	0	0	0	0	0	1	0	0	0
0	52	163.5	75.1	28.0934	1	0	0	0	0	1	0	0	0	0	1	0	0	1
1	43	167	59	21.1553	0	0	0	0	0	0	0	0	0	0	0	0	0	0
0	71	152.5	60.7	26.1005	1	1	1	1	0	0	0	0	0	1	1	0	0	0
0	49	178	79	24.9337	0	0	0	0	0	0	0	0	0	1	1	0	0	0
1	45	150	66	29.3333	1	0	0	1	1	1	0	0	0	0	0	0	0	1
1	30	158	53.9	21.5911	0	0	0	0	0	0	0	0	0	0	0	0	0	0
0	49	162	56.7	21.6049	0	0	0	0	0	0	0	0	0	1	1	1	0	0
0	54	153	54.1	23.1108	0	0	0	0	0	0	0	0	0	0	1	0	0	0
0	57	162	60.2	22.9386	1	0	0	0	1	0	0	0	0	0	1	0	0	0
1	43	151	62.7	27.4988	0	0	0	0	0	0	0	0	0	0	0	0	0	0
1	40	155	52	21.6441	0	0	0	0	0	0	0	0	0	0	0	0	0	0
1	42	164	62	23.0518	1	0	0	0	0	0	0	1	0	0	1	0	0	0
0	42	165	69	25.3444	1	0	0	0	0	1	0	0	1	NA	1	0	0	0
0	59	161	62	23.9188	0	0	0	0	0	0	0	0	0	1	1	0	0	0
0	25	174	78.7	25.9942	0	0	0	0	0	0	0	0	0	1	1	0	0	1
0	38	158	86	34.4496	0	0	0	0	0	0	0	0	0	0	0	0	0	1
1	50	150	58	25.7778	0	0	0	0	0	0	0	0	0	0	0	0	0	0
0	63	159	68	26.8977	0	0	0	0	0	0	0	0	0	0	0	0	0	0
1	43	147	47	21.7502	0	0	0	0	0	0	0	0	0	0	0	0	0	0
0	48	176	78.3	25.2776	1	1	0	0	0	0	0	0	0	1	1	0	0	0
1	NA	NA	NA	NA	1	1	1	0	0	0	1	0	0	0	0	0	0	0
0	69	166.5	58.3	21.03	0	0	0	0	0	0	0	0	0	0	1	0	0	0
0	53	159	63	24.9199	1	0	0	0	0	0	0	0	0	0	0	0	0	0
1	35	171	69	23.597	0	0	0	0	0	0	0	0	0	0	0	0	0	0
1	50	144	52.4	25.2701	1	1	0	0	0	0	1	1	0	0	1	0	0	1
1	51	155	53	22.0604	0	0	0	0	0	0	0	0	0	0	1	1	0	1
1	53	145	48	22.83	0	0	0	0	0	0	0	0	0	0	1	0	0	0
0	44	162	79	30.1021	0	0	0	0	0	0	0	0	0	1	1	0	0	0
0	36	179	60	18.726	0	0	0	0	0	0	0	0	0	0	1	0	0	0
0	46	163	70	26.3465	1	0	1	0	0	1	0	0	0	0	1	0	0	1
0	52	165	79	29.0174	0	0	0	0	0	0	0	0	0	NA	0	0	0	1
1	47	160	63	24.6094	1	1	1	0	0	0	1	0	0	0	1	0	0	1
1	NA	NA	NA	NA	1	0	0	0	1	1	1	0	0	0	0	0	0	0
0	62	156	53	21.7784	0	0	0	0	0	0	0	0	0	NA	0	0	0	0
0	44	166	61	22.1367	1	0	0	0	0	0	1	0	0	1	0	0	0	0
0	47	175	76	24.8163	0	0	0	0	0	0	0	0	0	NA	1	0	0	1
0	52	166	72	26.1286	1	0	1	0	1	1	0	0	0	0	1	0	0	0
0	54	148	51	23.2834	0	0	0	0	0	0	0	0	0	0	1	0	0	0
0	NA	NA	NA	NA	1	0	0	0	0	1	0	0	0	0	0	0	0	0
1	25	166	60	21.7738	1	1	0	1	0	1	0	0	0	NA	0	0	0	0
0	49	157	67	27.1816	1	0	0	0	0	1	0	0	1	1	1	0	0	0
0	51	174	67	22.1297	0	0	0	0	0	0	0	0	0	1	1	0	0	0
0	65	159	49.8	19.6986	0	0	0	0	0	0	0	0	0	1	0	0	0	0
0	69	157	71	28.8044	1	0	0	0	1	0	0	0	0	0	0	0	1	0
1	55	154	56	23.6128	1	0	1	0	0	1	0	1	0	0	1	0	0	0
0	47	184	78	23.0388	0	0	0	0	0	0	0	0	0	1	1	0	0	0
1	48	156	58	23.833	1	0	0	0	0	0	0	0	0	0	0	0	0	1
1	28	164	101	37.5521	1	1	1	0	0	0	1	0	0	0	1	0	0	1
1	68	140	50	25.5102	1	0	0	1	1	1	0	0	0	0	0	0	1	0
1	53	157	69	27.993	1	0	0	1	1	0	1	0	0	0	1	0	0	0
1	59	162	65	24.7676	1	0	1	0	1	0	0	0	1	0	1	0	1	1
0	53	165	74	27.1809	1	0	1	0	0	1	0	0	0	1	1	0	0	1
1	62	NA	NA	NA	1	0	0	1	0	0	0	0	0	0	0	0	0	0
1	NA	NA	NA	NA	1	0	0	1	0	0	0	0	0	0	0	0	0	0
1	49	162	57	21.7193	1	0	1	0	0	0	1	0	1	0	1	0	0	0
1	NA	NA	NA	NA	1	0	0	1	0	0	0	0	0	0	0	0	0	0
1	56	151	52.8	23.1569	1	0	0	0	0	0	0	1	0	0	1	0	1	0
0	41	169	60	21.0077	0	0	0	0	0	0	0	0	0	0	1	0	0	0
0	45	169	63	22.0581	1	1	1	1	0	0	0	0	0	0	1	0	0	0
0	NA	NA	NA	NA	1	1	1	0	0	1	0	0	0	0	0	0	0	0
1	56	149	45	20.2694	1	1	1	0	1	0	0	0	0	NA	0	0	0	0
1	68	139	45	23.2907	0	0	0	0	0	0	0	0	0	0	0	0	0	0
1	NA	NA	NA	NA	1	0	0	1	0	0	0	0	0	0	0	0	0	0
0	49	170	66.2	22.9066	0	0	0	0	0	0	0	0	0	0	0	0	0	0
0	NA	NA	NA	NA	1	0	0	0	0	0	0	0	0	0	0	0	0	0
0	49	162	69	26.2917	1	0	1	0	1	1	0	0	0	0	1	0	0	0
0	30	159	46	18.1955	0	0	0	0	0	0	0	0	0	0	0	0	0	0
0	53	157	65	26.3702	1	0	0	0	0	1	0	0	0	0	1	0	0	0
1	43	155	59	24.5578	1	0	1	0	1	0	0	0	1	0	0	0	0	0
0	47	170	75	25.9516	1	0	0	0	0	0	0	0	0	NA	1	0	0	0
1	56	150	56	24.8889	0	0	0	0	0	0	0	0	0	0	0	0	0	0
0	48	165	69	25.3444	0	0	0	0	0	0	0	0	0	0	1	0	1	0
0	49	173	76	25.3934	0	0	0	0	0	0	0	0	0	0	1	0	0	1
1	38	157	54.3	22.0293	1	1	0	1	0	0	0	0	0	0	0	0	0	0
1	53	161	51	19.6752	0	0	0	0	0	0	0	0	0	0	0	0	0	0
0	38	172	78.5	26.5346	1	1	0	0	0	1	0	1	0	1	1	0	0	1
1	44	162	61	23.2434	0	0	0	0	0	0	0	0	0	0	1	0	0	0
0	48	169	63.7	22.3031	0	0	0	0	0	0	0	0	0	0	1	0	1	1
1	47	160	56	21.875	1	0	1	1	0	0	0	0	1	0	1	0	0	0
1	44	155	48	19.9792	0	0	0	0	0	0	0	0	0	0	0	0	0	0
0	33	162	75	28.578	1	0	1	0	0	0	0	0	0	0	1	0	0	0
1	75	154	67	28.251	0	0	0	0	0	0	0	0	0	0	1	0	1	1
0	49	170	80	27.6817	1	0	0	1	0	0	0	0	0	0	1	0	0	0
1	NA	NA	NA	NA	0	0	0	0	0	0	0	0	0	0	0	0	0	0
0	42	181	73	22.2826	1	0	1	0	0	0	0	0	0	0	1	0	0	0
0	52	169	72	25.2092	0	0	0	0	0	0	0	0	0	NA	1	0	0	0
1	NA	NA	NA	NA	1	0	0	0	0	1	0	0	0	0	0	0	0	0
0	62	173	70	23.3887	1	0	1	1	1	0	0	0	0	NA	1	0	0	0
0	52	160	58	22.6562	0	0	0	0	0	0	0	0	0	0	0	0	1	0
1	52	163	60	22.5827	1	1	1	0	0	0	1	0	0	NA	0	0	0	0
0	60	167	82	29.4023	1	0	0	0	1	0	0	0	0	0	1	0	0	1
0	37	164	64.5	23.9813	0	0	0	0	0	0	0	0	0	0	0	0	0	0
0	48	164	80	29.7442	0	0	0	0	0	0	0	0	0	1	1	0	0	1
0	43	156	67	27.5312	0	0	0	0	0	0	0	0	0	0	0	0	0	0
1	41	161	60	23.1473	1	1	1	0	0	1	0	0	0	0	1	0	0	0
1	58	151	55	24.1217	1	0	0	0	0	0	1	1	1	0	0	0	0	0
0	37	180	66.3	20.463	1	0	1	0	0	0	0	0	0	0	0	0	0	0
0	58	172	70	23.6614	1	0	0	0	0	0	0	0	1	0	0	0	0	1
0	NA	NA	NA	NA	1	0	1	0	0	0	0	0	0	0	0	0	0	0
0	49	171	69	23.597	0	0	0	0	0	0	0	0	0	0	1	0	0	0
1	31	167	56	20.0796	0	0	0	0	0	0	0	0	0	0	0	0	0	0
0	44	156	44	18.0802	1	0	1	0	0	1	0	0	1	NA	0	0	0	0
0	41	169	73.5	25.7344	0	0	0	0	0	0	0	0	0	0	1	0	0	0
0	56	173	75.9	25.36	1	1	0	0	1	1	0	0	0	1	1	0	0	1
0	72	155	49.5	20.6035	1	1	1	0	0	0	1	0	0	0	0	0	0	0
0	NA	NA	NA	NA	1	0	0	0	1	1	0	0	0	0	0	0	0	0
0	33	166	66	23.9512	1	0	0	1	1	1	0	0	0	1	1	0	0	0
0	28	173	61.5	20.5486	1	0	1	1	0	1	0	0	0	0	0	0	0	0
1	59	162	63	24.0055	1	0	1	0	1	0	1	0	0	0	0	0	0	0
0	51	167	63.7	22.8405	0	0	0	0	0	0	0	0	0	0	0	0	0	0
0	45	165	79	29.0174	1	0	0	0	0	1	0	0	0	NA	0	0	0	1
0	26	165	57	20.9366	1	0	0	1	0	1	0	0	1	0	0	0	0	0
1	49	154	48.4	20.4082	1	0	1	1	0	0	0	0	0	0	1	0	0	0
1	NA	NA	NA	NA	0	0	0	0	0	0	0	0	0	0	0	0	0	0
0	NA	NA	NA	NA	1	0	1	0	1	0	0	0	1	0	0	0	0	0
0	NA	NA	NA	NA	0	0	0	0	0	0	0	0	0	0	0	0	0	0
0	58	155	70	29.1363	1	0	1	0	0	0	1	1	0	0	0	0	0	1
0	NA	NA	NA	NA	1	1	0	1	1	0	0	0	0	0	0	0	0	0
1	NA	NA	NA	NA	1	0	0	0	0	1	0	1	1	0	0	0	0	0
0	46	172	79	26.7036	1	0	1	0	0	0	0	0	1	NA	0	0	0	0
1	35	157	63	25.5588	0	0	0	0	0	0	0	0	0	0	0	0	0	0
0	52	164	55	20.4491	1	0	0	1	1	1	0	0	0	NA	0	0	0	0
0	28	177	62	19.79	1	0	0	0	0	0	1	0	0	1	0	0	0	0
0	44	176	83	26.7949	0	0	0	0	0	0	0	0	0	NA	0	0	0	1
0	35	168	70	24.8016	0	0	0	0	0	0	0	0	0	0	1	0	0	0
0	55	168	81	28.699	0	0	0	0	0	0	0	0	0	0	1	1	0	1
0	46	162	65	24.7676	1	1	0	1	0	1	0	0	0	NA	0	0	0	1
0	49	164	75	27.8852	1	1	0	1	0	0	0	0	0	1	0	0	0	0
1	33	159	54	21.3599	1	0	0	0	1	1	1	0	0	0	1	0	0	0
1	42	147	52	24.064	0	0	0	0	0	0	0	0	0	NA	0	0	0	0
1	34	157	47	19.0677	1	0	0	0	0	0	0	1	0	0	1	0	0	0
0	39	169	66	23.1084	1	0	1	0	1	1	0	0	0	NA	0	0	0	0
0	72	170	63	21.7993	0	0	0	0	0	0	0	0	0	NA	0	0	0	0
0	39	178	70	22.0932	1	1	1	0	1	0	0	0	0	1	0	0	0	0
1	46	161	49	18.9036	0	0	0	0	0	0	0	0	0	0	0	0	0	0
1	49	147	57	26.3779	1	1	1	0	1	0	0	0	0	0	1	0	0	0
0	41	173	99	33.0783	1	1	0	0	0	0	0	0	0	NA	0	0	0	1
1	39	155	55	22.8928	1	0	1	0	0	0	0	0	0	0	0	0	0	0
1	53	152.5	58	24.9395	1	1	0	0	1	0	1	0	0	0	1	0	1	0
0	40	164	66	24.539	0	0	0	0	0	0	0	0	0	1	0	0	1	0
0	50	169	80	28.0102	1	1	0	0	0	0	0	0	0	0	1	0	0	0
0	44	165	72	26.4463	1	1	0	0	0	0	1	0	0	0	1	1	1	1
0	51	160	62	24.2188	0	0	0	0	0	0	0	0	0	1	0	0	0	1
1	NA	166	66	23.9512	0	0	0	0	0	0	0	0	0	0	0	0	0	0
0	50	155	63	26.2227	0	0	0	0	0	0	0	0	0	NA	1	0	0	0
1	56	158	46.3	18.5467	1	0	0	0	0	0	1	0	0	0	1	0	1	0
0	24	158	49.8	19.9487	1	1	1	0	0	0	0	1	0	0	0	0	0	0
1	53	154	63.8	26.9017	1	0	1	0	0	0	1	1	0	0	1	0	1	0
1	48	157	57	23.1247	1	0	1	1	1	0	0	0	0	0	0	0	0	0
1	63	149.5	52.7	23.5792	1	0	1	1	0	0	0	0	0	0	1	0	1	1
0	54	162	65	24.7676	1	1	0	0	0	0	1	0	1	0	0	0	0	0
0	58	162	79	30.1021	0	0	0	0	0	0	0	0	0	NA	1	0	0	0
0	38	167	51	18.2868	0	0	0	0	0	0	0	0	0	1	0	0	0	0
0	21	173	52	17.3745	0	0	0	0	0	0	0	0	0	1	1	0	0	0
0	51	161	62	23.9188	1	1	1	0	1	0	0	0	0	0	1	0	0	0
1	NA	NA	NA	NA	1	0	0	0	0	0	1	0	0	0	0	0	0	0
0	53	154	52	21.9261	1	0	0	1	0	1	1	0	0	0	0	0	0	0
0	40	166	65	23.5883	0	0	0	0	0	0	0	0	0	0	1	0	0	1
1	54	149.5	54.4	24.3398	1	0	1	1	0	0	0	0	0	0	1	0	0	0
0	46	162	78.7	29.9878	1	0	0	0	1	0	0	1	0	0	0	0	0	1
0	45	170	82	28.3737	1	0	0	0	0	0	1	0	0	NA	1	0	0	1
0	51	168	74.3	26.3251	0	0	0	0	0	0	0	0	0	0	1	0	0	0
0	29	158	54	21.6311	1	0	0	1	0	1	0	0	0	NA	0	0	0	0
0	47	169	73	25.5593	0	0	0	0	0	0	0	0	0	NA	0	0	0	0

## Sheet: Interpretation
X1		Sex
	0	Male
	1	Female
X2		Age
X3		Height
X4		Weight
X5		BMI
X6		Normal/Abnormal Constitution
	0	Normal (Gentleness)
	1	Abnormal
X7		Qi-deficiency
	0	No
	1	Yes
X8		Yang-deficiency
	0	No
	1	Yes
X9		Yin-deficiency
	0	No
	1	Yes
X10		Phlegm-dampness
	0	No
	1	Yes
X11		Dampness-heat
	0	No
	1	Yes
X12		Qi-depression
	0	No
	1	Yes
X13		Blood-stasis
	0	No
	1	Yes
X14		Special diathesis
	0	No
	1	Yes
X15		Smoking
	0	No
	1	Yes
X16		Dyslipidemia
	0	No
	1	Yes
X17		Diebietes
	0	No
	1	Yes
X18		Hypertension
	0	No
	1	Yes
X19		Non-alcoholic fatty liver disease
	0	No
	1	Yes
